# Supplementary material for: To be or not to be the odd one out - Allele-specific transcription in pentaploid dogroses (Rosa L. sect. Caninae (DC.) Ser)
Source: BMC Plant Biol. 2011 Feb 23;11:37. doi: 10.1186/1471-2229-11-37 (PMC3053229; doi:10.1186/1471-2229-11-37)
Supplement: Additional file 3 — Relative Rate Test (RRT). [file 1471-2229-11-37-S3.XLSX]

## Sheet: LEAFY
Outgroup	Taxon 1	Taxon 2	Ln-likelihood, Unconstrained Optimizations	threeTaxaTree,FirstSpecies,nonSynRate	threeTaxaTree,FirstSpecies,synRate	threeTaxaTree,SecondSpecies,nonSynRate	threeTaxaTree,SecondSpecies,synRate	threeTaxaTree,OutGroup,nonSynRate	threeTaxaTree,OutGroup,synRate	Ln-likelihood Constrained Optimizations	constrained3TaxaTree,SecondSpecies,nonSynRate	constrained3TaxaTree,SecondSpecies,synRate	constrained3TaxaTree,OutGroup,nonSynRate	constrained3TaxaTree,OutGroup,synRate	constrained3TaxaTree,FirstSpecies,nonSynRate	constrained3TaxaTree,FirstSpecies,synRate	LR	P-Value	Significance	corrected P-value
ERIOBOTRYA_JAP	CON_AL1_194_SELBST	PYRCOM	-2857.25	0.180653	113434	0.0230794	0.254613	0.0355628	0.103369	-2920.38	0.09877	0.658672	0.0274527	0.0314171	0.09877	0.658672	126261	0	sig	0	ns
ERIOBOTRYA_JAP	CON_AL1_194_SELBST	CYDOBL	-2835.56	0.181795	111982	0.0164634	0.266002	0.0334665	0.105005	-2902.9	0.095934	0.659314	0.0247705	0.0390224	0.095934	0.659314	134681	0	sig	0	ns
ERIOBOTRYA_JAP	CON_AL1_194_SELBST	MALUS_DOM_AFL1	-2666.59	0.199554	120689	0.0240055	0.0427162	0.00994257	0.024159	-2795.04	0.104868	0.473369	0.00720695	0	0.104868	0.473369	256889	0	sig	0	ns
ERIOBOTRYA_JAP	CON_AL1_194_SELBST	MALUS_DOM_AFL2	-2830.87	0.180072	110899	0.0174223	0.215167	0.0334725	0.12898	-2901.7	0.0946049	0.633084	0.025783	0.0434033	0.0946049	0.633084	141662	0	sig	0	ns
ERIOBOTRYA_JAP	CON_AL1_194_SELBST	PSEUDOCYD_SIN	-2852.86	0.177581	114686	0.0191585	0.290598	0.0379519	0.0931112	-2915.01	0.0955814	0.684662	0.0289938	0.0258901	0.0955814	0.684662	124288	0	sig	0	ns
ERIOBOTRYA_JAP	CON_AL1_GCA0_SELBST	PYRCOM	-2855.36	0.180559	11252	0.0212832	0.254567	0.0373572	0.103019	-2919.24	0.0981004	0.65555	0.0287297	0.0315393	0.0981004	0.65555	127746	0	sig	0	ns
ERIOBOTRYA_JAP	CON_AL1_GCA0_SELBST	CYDOBL	-2833.5	0.181627	01,11,2009	0.0147469	0.265882	0.0351682	0.104755	-2901.81	0.0953213	0.656267	0.0259446	0.0391015	0.0953213	0.656267	136618	0	sig	0	ns
ERIOBOTRYA_JAP	CON_AL1_GCA0_SELBST	MALUS_DOM_AFL1	-2665.45	0.199613	119855	0.0227933	0.0430187	0.0111519	0.0238695	-2794.28	0.104468	0.471374	0.00802196	0	0.104468	0.471374	257663	0	sig	0	ns
ERIOBOTRYA_JAP	CON_AL1_GCA0_SELBST	MALUS_DOM_AFL2	-2828.84	0.179933	110046	0.0158118	0.215373	0.0350773	0.128367	-2900.56	0.0939994	0.629847	0.0269502	0.043504	0.0939994	0.629847	143434	0	sig	0	ns
ERIOBOTRYA_JAP	CON_AL1_GCA0_SELBST	PSEUDOCYD_SIN	-2850.83	0.17738	113789	0.0174014	0.290443	0.0397292	0.0928879	-2913.84	0.0948942	0.680735	0.0302889	0.0263592	0.0948942	0.680735	126.02	0	sig	0	ns
ERIOBOTRYA_JAP	CON_AL1_H13_SELBST	PYRCOM	-2855.36	0.180559	11252	0.0212832	0.254567	0.0373572	0.103019	-2919.24	0.0981004	0.65555	0.0287297	0.0315393	0.0981004	0.65555	127746	0	sig	0	ns
ERIOBOTRYA_JAP	CON_AL1_H13_SELBST	CYDOBL	-2833.5	0.181627	01,11,2009	0.0147469	0.265882	0.0351682	0.104755	-2901.81	0.0953213	0.656267	0.0259446	0.0391015	0.0953213	0.656267	136618	0	sig	0	ns
ERIOBOTRYA_JAP	CON_AL1_H13_SELBST	MALUS_DOM_AFL1	-2665.45	0.199613	119855	0.0227933	0.0430187	0.0111519	0.0238695	-2794.28	0.104468	0.471374	0.00802196	0	0.104468	0.471374	257663	0	sig	0	ns
ERIOBOTRYA_JAP	CON_AL1_H13_SELBST	MALUS_DOM_AFL2	-2828.84	0.179933	110046	0.0158118	0.215373	0.0350773	0.128367	-2900.56	0.0939994	0.629847	0.0269502	0.043504	0.0939994	0.629847	143434	0	sig	0	ns
ERIOBOTRYA_JAP	CON_AL1_H13_SELBST	PSEUDOCYD_SIN	-2850.83	0.17738	113789	0.0174014	0.290443	0.0397292	0.0928879	-2913.84	0.0948942	0.680735	0.0302889	0.0263592	0.0948942	0.680735	126.02	0	sig	0	ns
ERIOBOTRYA_JAP	CON_AL1_H17_SELBST	PYRCOM	-2857.25	0.180653	113434	0.0230794	0.254613	0.0355628	0.103369	-2920.38	0.09877	0.658672	0.0274527	0.0314171	0.09877	0.658672	126261	0	sig	0	ns
ERIOBOTRYA_JAP	CON_AL1_H17_SELBST	CYDOBL	-2835.56	0.181795	111982	0.0164634	0.266002	0.0334665	0.105005	-2902.9	0.095934	0.659314	0.0247705	0.0390224	0.095934	0.659314	134681	0	sig	0	ns
ERIOBOTRYA_JAP	CON_AL1_H17_SELBST	MALUS_DOM_AFL1	-2666.59	0.199554	120689	0.0240055	0.0427162	0.00994257	0.024159	-2795.04	0.104868	0.473369	0.00720695	0	0.104868	0.473369	256889	0	sig	0	ns
ERIOBOTRYA_JAP	CON_AL1_H17_SELBST	MALUS_DOM_AFL2	-2830.87	0.180072	110899	0.0174223	0.215167	0.0334725	0.12898	-2901.7	0.0946049	0.633084	0.025783	0.0434033	0.0946049	0.633084	141662	0	sig	0	ns
ERIOBOTRYA_JAP	CON_AL1_H17_SELBST	PSEUDOCYD_SIN	-2852.86	0.177581	114686	0.0191585	0.290598	0.0379519	0.0931112	-2915.01	0.0955814	0.684662	0.0289938	0.0258901	0.0955814	0.684662	124288	0	sig	0	ns
ERIOBOTRYA_JAP	CON_AL1_H19_SELBST	PYRCOM	-2861.25	0.183245	11336	0.023047	0.254489	0.035573	0.103424	-2925.11	0.0999691	0.657647	0.0273456	0.0318445	0.0999691	0.657647	127.73	0	sig	0	ns
ERIOBOTRYA_JAP	CON_AL1_H19_SELBST	CYDOBL	-2839.53	0.184377	111905	0.0164324	0.26591	0.0334871	0.10503	-2907.65	0.0971117	0.658361	0.0246856	0.0394257	0.0971117	0.658361	136237	0	sig	0	ns
ERIOBOTRYA_JAP	CON_AL1_H19_SELBST	MALUS_DOM_AFL1	-2669.27	0.201487	120104	0.0227878	0.0426446	0.0110949	0.024219	-2798.97	0.105075	0.471202	0.0082544	0	0.105075	0.471202	259401	0	sig	0	ns
ERIOBOTRYA_JAP	CON_AL1_H19_SELBST	MALUS_DOM_AFL2	-2834.86	0.182649	110818	0.017392	0.215079	0.0334948	0.129003	-2906.47	0.0957788	0.632427	0.0257082	0.0436701	0.0957788	0.632427	143225	0	sig	0	ns
ERIOBOTRYA_JAP	CON_AL1_H19_SELBST	PSEUDOCYD_SIN	-2856.86	0.180175	114622	0.0191279	0.29048	0.0379602	0.0931507	-2919.76	0.0967677	0.683732	0.0288843	0.0262776	0.0967677	0.683732	125801	0	sig	0	ns
ERIOBOTRYA_JAP	CON_AL1_H20_SELBST	PYRCOM	-2857.25	0.180653	113434	0.0230794	0.254613	0.0355628	0.103369	-2920.38	0.09877	0.658672	0.0274527	0.0314171	0.09877	0.658672	126261	0	sig	0	ns
ERIOBOTRYA_JAP	CON_AL1_H20_SELBST	CYDOBL	-2835.56	0.181795	111982	0.0164634	0.266002	0.0334665	0.105005	-2902.9	0.095934	0.659314	0.0247705	0.0390224	0.095934	0.659314	134681	0	sig	0	ns
ERIOBOTRYA_JAP	CON_AL1_H20_SELBST	MALUS_DOM_AFL1	-2666.59	0.199554	120689	0.0240055	0.0427162	0.00994257	0.024159	-2795.04	0.104868	0.473369	0.00720695	0	0.104868	0.473369	256889	0	sig	0	ns
ERIOBOTRYA_JAP	CON_AL1_H20_SELBST	MALUS_DOM_AFL2	-2830.87	0.180072	110899	0.0174223	0.215167	0.0334725	0.12898	-2901.7	0.0946049	0.633084	0.025783	0.0434033	0.0946049	0.633084	141662	0	sig	0	ns
ERIOBOTRYA_JAP	CON_AL1_H20_SELBST	PSEUDOCYD_SIN	-2852.86	0.177581	114686	0.0191585	0.290598	0.0379519	0.0931112	-2915.01	0.0955814	0.684662	0.0289938	0.0258901	0.0955814	0.684662	124288	0	sig	0	ns
ERIOBOTRYA_JAP	CON_AL1_H21_SELBST	PYRCOM	-2857.25	0.180653	113434	0.0230794	0.254613	0.0355628	0.103369	-2920.38	0.09877	0.658672	0.0274527	0.0314171	0.09877	0.658672	126261	0	sig	0	ns
ERIOBOTRYA_JAP	CON_AL1_H21_SELBST	CYDOBL	-2835.56	0.181795	111982	0.0164634	0.266002	0.0334665	0.105005	-2902.9	0.095934	0.659314	0.0247705	0.0390224	0.095934	0.659314	134681	0	sig	0	ns
ERIOBOTRYA_JAP	CON_AL1_H21_SELBST	MALUS_DOM_AFL1	-2666.59	0.199554	120689	0.0240055	0.0427162	0.00994257	0.024159	-2795.04	0.104868	0.473369	0.00720695	0	0.104868	0.473369	256889	0	sig	0	ns
ERIOBOTRYA_JAP	CON_AL1_H21_SELBST	MALUS_DOM_AFL2	-2830.87	0.180072	110899	0.0174223	0.215167	0.0334725	0.12898	-2901.7	0.0946049	0.633084	0.025783	0.0434033	0.0946049	0.633084	141662	0	sig	0	ns
ERIOBOTRYA_JAP	CON_AL1_H21_SELBST	PSEUDOCYD_SIN	-2852.86	0.177581	114686	0.0191585	0.290598	0.0379519	0.0931112	-2915.01	0.0955814	0.684662	0.0289938	0.0258901	0.0955814	0.684662	124288	0	sig	0	ns
ERIOBOTRYA_JAP	CON_AL2_194_SELBST	PYRCOM	-2859.47	0.187087	105083	0.0230016	0.223077	0.0356268	0.134898	-2923.41	0.101774	0.607844	0.0272345	0.0660384	0.101774	0.607844	127896	0	sig	0	ns
ERIOBOTRYA_JAP	CON_AL2_194_SELBST	CYDOBL	-2838.27	0.187843	10529	0.0163556	0.247601	0.0336675	0.123597	-2906.16	0.0985937	0.622992	0.0249866	0.0601527	0.0985937	0.622992	135777	0	sig	0	ns
ERIOBOTRYA_JAP	CON_AL2_194_SELBST	MALUS_DOM_AFL1	-2670.32	0.205873	116555	0.0240078	0.0442743	0.00992901	0.0227344	-2797.45	0.107812	0.46094	0.00704211	0	0.107812	0.46094	254.27	0	sig	0	ns
ERIOBOTRYA_JAP	CON_AL2_194_SELBST	MALUS_DOM_AFL2	-2833.12	0.186406	103531	0.0173507	0.192404	0.0335561	0.151616	-2904.78	0.0975304	0.588352	0.0256361	0.0724853	0.0975304	0.588352	143321	0	sig	0	ns
ERIOBOTRYA_JAP	CON_AL2_194_SELBST	PSEUDOCYD_SIN	-2855.84	0.183956	107581	0.0190949	0.268967	0.0379991	0.115459	-2918.57	0.0985583	0.644213	0.0287662	0.0511207	0.0985583	0.644213	125473	0	sig	0	ns
ERIOBOTRYA_JAP	CON_AL2_GCA0_SELBST	PYRCOM	-2858.33	0.187159	103494	0.0229866	0.238794	0.0356401	0.119336	-2920.73	0.101804	0.60674	0.0272374	0.0578201	0.101804	0.60674	124782	0	sig	0	ns
ERIOBOTRYA_JAP	CON_AL2_GCA0_SELBST	CYDOBL	-2837.03	0.187929	103651	0.0163451	0.262818	0.0336767	0.108217	-2903.46	0.0986179	0.621726	0.0249873	0.0517724	0.0986179	0.621726	132853	0	sig	0	ns
ERIOBOTRYA_JAP	CON_AL2_GCA0_SELBST	MALUS_DOM_AFL1	-2668.73	0.206001	113756	0.0240063	0.0508541	0.00993511	0.0159773	-2793.75	0.107876	0.45284	0.00704378	0	0.107876	0.45284	250057	0	sig	0	ns
ERIOBOTRYA_JAP	CON_AL2_GCA0_SELBST	MALUS_DOM_AFL2	-2832.09	0.186486	101841	0.0173403	0.208826	0.033565	0.135092	-2902.07	0.0975543	0.587543	0.0256381	0.0640743	0.0975543	0.587543	139958	0	sig	0	ns
ERIOBOTRYA_JAP	CON_AL2_GCA0_SELBST	PSEUDOCYD_SIN	-2854.55	0.184058	105988	0.0190841	0.28451	0.0380058	0.0997294	-2915.87	0.0985893	0.642948	0.0287672	0.0426634	0.0985893	0.642948	122.64	0	sig	0	ns
ERIOBOTRYA_JAP	CON_AL2_H13_SELBST	PYRCOM	-2859.47	0.187087	105083	0.0230016	0.223077	0.0356268	0.134898	-2923.41	0.101774	0.607844	0.0272345	0.0660384	0.101774	0.607844	127896	0	sig	0	ns
ERIOBOTRYA_JAP	CON_AL2_H13_SELBST	CYDOBL	-2838.27	0.187843	10529	0.0163556	0.247601	0.0336675	0.123597	-2906.16	0.0985937	0.622992	0.0249866	0.0601527	0.0985937	0.622992	135777	0	sig	0	ns
ERIOBOTRYA_JAP	CON_AL2_H13_SELBST	MALUS_DOM_AFL1	-2670.32	0.205873	116555	0.0240078	0.0442743	0.00992901	0.0227344	-2797.45	0.107812	0.46094	0.00704211	0	0.107812	0.46094	254.27	0	sig	0	ns
ERIOBOTRYA_JAP	CON_AL2_H13_SELBST	MALUS_DOM_AFL2	-2833.12	0.186406	103531	0.0173507	0.192404	0.0335561	0.151616	-2904.78	0.0975304	0.588352	0.0256361	0.0724853	0.0975304	0.588352	143321	0	sig	0	ns
ERIOBOTRYA_JAP	CON_AL2_H13_SELBST	PSEUDOCYD_SIN	-2855.84	0.183956	107581	0.0190949	0.268967	0.0379991	0.115459	-2918.57	0.0985583	0.644213	0.0287662	0.0511207	0.0985583	0.644213	125473	0	sig	0	ns
ERIOBOTRYA_JAP	CON_AL2_H17_SELBST	PYRCOM	-2859.47	0.187087	105083	0.0230016	0.223077	0.0356268	0.134898	-2923.41	0.101774	0.607844	0.0272345	0.0660384	0.101774	0.607844	127896	0	sig	0	ns
ERIOBOTRYA_JAP	CON_AL2_H17_SELBST	CYDOBL	-2838.27	0.187843	10529	0.0163556	0.247601	0.0336675	0.123597	-2906.16	0.0985937	0.622992	0.0249866	0.0601527	0.0985937	0.622992	135777	0	sig	0	ns
ERIOBOTRYA_JAP	CON_AL2_H17_SELBST	MALUS_DOM_AFL1	-2670.32	0.205873	116555	0.0240078	0.0442743	0.00992901	0.0227344	-2797.45	0.107812	0.46094	0.00704211	0	0.107812	0.46094	254.27	0	sig	0	ns
ERIOBOTRYA_JAP	CON_AL2_H17_SELBST	MALUS_DOM_AFL2	-2833.12	0.186406	103531	0.0173507	0.192404	0.0335561	0.151616	-2904.78	0.0975304	0.588352	0.0256361	0.0724853	0.0975304	0.588352	143321	0	sig	0	ns
ERIOBOTRYA_JAP	CON_AL2_H17_SELBST	PSEUDOCYD_SIN	-2855.84	0.183956	107581	0.0190949	0.268967	0.0379991	0.115459	-2918.57	0.0985583	0.644213	0.0287662	0.0511207	0.0985583	0.644213	125473	0	sig	0	ns
ERIOBOTRYA_JAP	CON_AL2_H19_SELBST	PYRCOM	-2858.33	0.187159	103494	0.0229866	0.238794	0.0356401	0.119336	-2920.73	0.101804	0.60674	0.0272374	0.0578201	0.101804	0.60674	124782	0	sig	0	ns
ERIOBOTRYA_JAP	CON_AL2_H19_SELBST	CYDOBL	-2837.03	0.187929	103651	0.0163451	0.262818	0.0336767	0.108217	-2903.46	0.0986179	0.621726	0.0249873	0.0517724	0.0986179	0.621726	132853	0	sig	0	ns
ERIOBOTRYA_JAP	CON_AL2_H19_SELBST	MALUS_DOM_AFL1	-2668.73	0.206001	113756	0.0240063	0.0508541	0.00993511	0.0159773	-2793.75	0.107876	0.45284	0.00704378	0	0.107876	0.45284	250057	0	sig	0	ns
ERIOBOTRYA_JAP	CON_AL2_H19_SELBST	MALUS_DOM_AFL2	-2832.09	0.186486	101841	0.0173403	0.208826	0.033565	0.135092	-2902.07	0.0975543	0.587543	0.0256381	0.0640743	0.0975543	0.587543	139958	0	sig	0	ns
ERIOBOTRYA_JAP	CON_AL2_H19_SELBST	PSEUDOCYD_SIN	-2854.55	0.184058	105988	0.0190841	0.28451	0.0380058	0.0997294	-2915.87	0.0985893	0.642948	0.0287672	0.0426634	0.0985893	0.642948	122.64	0	sig	0	ns
ERIOBOTRYA_JAP	CON_AL2_H20_SELBST	PYRCOM	-2859.47	0.187087	105083	0.0230016	0.223077	0.0356268	0.134898	-2923.41	0.101774	0.607844	0.0272345	0.0660384	0.101774	0.607844	127896	0	sig	0	ns
ERIOBOTRYA_JAP	CON_AL2_H20_SELBST	CYDOBL	-2838.27	0.187843	10529	0.0163556	0.247601	0.0336675	0.123597	-2906.16	0.0985937	0.622992	0.0249866	0.0601527	0.0985937	0.622992	135777	0	sig	0	ns
ERIOBOTRYA_JAP	CON_AL2_H20_SELBST	MALUS_DOM_AFL1	-2670.32	0.205873	116555	0.0240078	0.0442743	0.00992901	0.0227344	-2797.45	0.107812	0.46094	0.00704211	0	0.107812	0.46094	254.27	0	sig	0	ns
ERIOBOTRYA_JAP	CON_AL2_H20_SELBST	MALUS_DOM_AFL2	-2833.12	0.186406	103531	0.0173507	0.192404	0.0335561	0.151616	-2904.78	0.0975304	0.588352	0.0256361	0.0724853	0.0975304	0.588352	143321	0	sig	0	ns
ERIOBOTRYA_JAP	CON_AL2_H20_SELBST	PSEUDOCYD_SIN	-2855.84	0.183956	107581	0.0190949	0.268967	0.0379991	0.115459	-2918.57	0.0985583	0.644213	0.0287662	0.0511207	0.0985583	0.644213	125473	0	sig	0	ns
ERIOBOTRYA_JAP	CON_AL2_H21_SELBST	PYRCOM	-2859.47	0.187087	105083	0.0230016	0.223077	0.0356268	0.134898	-2923.41	0.101774	0.607844	0.0272345	0.0660384	0.101774	0.607844	127896	0	sig	0	ns
ERIOBOTRYA_JAP	CON_AL2_H21_SELBST	CYDOBL	-2838.27	0.187843	10529	0.0163556	0.247601	0.0336675	0.123597	-2906.16	0.0985937	0.622992	0.0249866	0.0601527	0.0985937	0.622992	135777	0	sig	0	ns
ERIOBOTRYA_JAP	CON_AL2_H21_SELBST	MALUS_DOM_AFL1	-2670.32	0.205873	116555	0.0240078	0.0442743	0.00992901	0.0227344	-2797.45	0.107812	0.46094	0.00704211	0	0.107812	0.46094	254.27	0	sig	0	ns
ERIOBOTRYA_JAP	CON_AL2_H21_SELBST	MALUS_DOM_AFL2	-2833.12	0.186406	103531	0.0173507	0.192404	0.0335561	0.151616	-2904.78	0.0975304	0.588352	0.0256361	0.0724853	0.0975304	0.588352	143321	0	sig	0	ns
ERIOBOTRYA_JAP	CON_AL2_H21_SELBST	PSEUDOCYD_SIN	-2855.84	0.183956	107581	0.0190949	0.268967	0.0379991	0.115459	-2918.57	0.0985583	0.644213	0.0287662	0.0511207	0.0985583	0.644213	125473	0	sig	0	ns
ERIOBOTRYA_JAP	CON_AL3_194_SELBST	PYRCOM	-2848.79	0.182479	109745	0.0230506	0.252988	0.0355896	0.104826	-2910.86	0.0992709	0.640474	0.0274379	0.0359287	0.0992709	0.640474	124.13	0	sig	0	ns
ERIOBOTRYA_JAP	CON_AL3_194_SELBST	CYDOBL	-2826.97	0.183621	1084	0.0163748	0.264677	0.0337714	0.10614	-2893.36	0.0963812	0.64156	0.0249686	0.0426786	0.0963812	0.64156	132776	0	sig	0	ns
ERIOBOTRYA_JAP	CON_AL3_194_SELBST	MALUS_DOM_AFL1	-2657.05	0.201468	116526	0.022566	0.0335093	0.0113805	0.0334171	-2784.22	0.105194	0.460616	0.00752125	0	0.105194	0.460616	254334	0	sig	0	ns
ERIOBOTRYA_JAP	CON_AL3_194_SELBST	MALUS_DOM_AFL2	-2822.67	0.181856	107843	0.0173959	0.221256	0.0335021	0.122376	-2892.21	0.0950723	0.619564	0.0257766	0.0429881	0.0950723	0.619564	139072	0	sig	0	ns
ERIOBOTRYA_JAP	CON_AL3_194_SELBST	PSEUDOCYD_SIN	-2843.25	0.179388	11103	0.0172302	0.288513	0.0400756	0.0950693	-2905.25	0.0957269	0.66662	0.0296789	0.0300034	0.0957269	0.66662	124.01	0	sig	0	ns
ERIOBOTRYA_JAP	CON_AL3_GCA0_SELBST	PYRCOM	-2848.79	0.182479	109745	0.0230506	0.252988	0.0355896	0.104826	-2910.86	0.0992709	0.640474	0.0274379	0.0359287	0.0992709	0.640474	124.13	0	sig	0	ns
ERIOBOTRYA_JAP	CON_AL3_GCA0_SELBST	CYDOBL	-2826.97	0.183621	1084	0.0163748	0.264677	0.0337714	0.10614	-2893.36	0.0963812	0.64156	0.0249686	0.0426786	0.0963812	0.64156	132776	0	sig	0	ns
ERIOBOTRYA_JAP	CON_AL3_GCA0_SELBST	MALUS_DOM_AFL1	-2657.05	0.201468	116526	0.022566	0.0335093	0.0113805	0.0334171	-2784.22	0.105194	0.460616	0.00752125	0	0.105194	0.460616	254334	0	sig	0	ns
ERIOBOTRYA_JAP	CON_AL3_GCA0_SELBST	MALUS_DOM_AFL2	-2822.67	0.181856	107843	0.0173959	0.221256	0.0335021	0.122376	-2892.21	0.0950723	0.619564	0.0257766	0.0429881	0.0950723	0.619564	139072	0	sig	0	ns
ERIOBOTRYA_JAP	CON_AL3_GCA0_SELBST	PSEUDOCYD_SIN	-2843.25	0.179388	11103	0.0172302	0.288513	0.0400756	0.0950693	-2905.25	0.0957269	0.66662	0.0296789	0.0300034	0.0957269	0.66662	124.01	0	sig	0	ns
ERIOBOTRYA_JAP	CON_AL3_H13_SELBST	PYRCOM	-2852.2	0.184708	109471	0.0230209	0.252862	0.0356	0.105006	-2914.83	0.100266	0.639647	0.0273434	0.0362547	0.100266	0.639647	125256	0	sig	0	ns
ERIOBOTRYA_JAP	CON_AL3_H13_SELBST	CYDOBL	-2830.37	0.185837	108129	0.0163458	0.26455	0.0337912	0.106321	-2897.36	0.097363	0.640699	0.0248935	0.0430227	0.097363	0.640699	133983	0	sig	0	ns
ERIOBOTRYA_JAP	CON_AL3_H13_SELBST	MALUS_DOM_AFL1	-2660.38	0.203726	11622	0.0225637	0.0334839	0.0113753	0.0334513	-2788.12	0.106196	0.460362	0.00745276	0	0.106196	0.460362	255.48	0	sig	0	ns
ERIOBOTRYA_JAP	CON_AL3_H13_SELBST	MALUS_DOM_AFL2	-2826.09	0.184065	107579	0.0173686	0.221203	0.0335222	0.122479	-2896.23	0.0960448	0.619137	0.0257101	0.0431416	0.0960448	0.619137	140277	0	sig	0	ns
ERIOBOTRYA_JAP	CON_AL3_H13_SELBST	PSEUDOCYD_SIN	-2846.69	0.181621	11075	0.0171977	0.288359	0.0400885	0.0952784	-2909.28	0.0967193	0.666412	0.029577	0.0300747	0.0967193	0.666412	125181	0	sig	0	ns
ERIOBOTRYA_JAP	CON_AL3_H17_SELBST	PYRCOM	-2848.79	0.182479	109745	0.0230506	0.252988	0.0355896	0.104826	-2910.86	0.0992709	0.640474	0.0274379	0.0359287	0.0992709	0.640474	124.13	0	sig	0	ns
ERIOBOTRYA_JAP	CON_AL3_H17_SELBST	CYDOBL	-2826.97	0.183621	1084	0.0163748	0.264677	0.0337714	0.10614	-2893.36	0.0963812	0.64156	0.0249686	0.0426786	0.0963812	0.64156	132776	0	sig	0	ns
ERIOBOTRYA_JAP	CON_AL3_H17_SELBST	MALUS_DOM_AFL1	-2657.05	0.201468	116526	0.022566	0.0335093	0.0113805	0.0334171	-2784.22	0.105194	0.460616	0.00752125	0	0.105194	0.460616	254334	0	sig	0	ns
ERIOBOTRYA_JAP	CON_AL3_H17_SELBST	MALUS_DOM_AFL2	-2822.67	0.181856	107843	0.0173959	0.221256	0.0335021	0.122376	-2892.21	0.0950723	0.619564	0.0257766	0.0429881	0.0950723	0.619564	139072	0	sig	0	ns
ERIOBOTRYA_JAP	CON_AL3_H17_SELBST	PSEUDOCYD_SIN	-2843.25	0.179388	11103	0.0172302	0.288513	0.0400756	0.0950693	-2905.25	0.0957269	0.66662	0.0296789	0.0300034	0.0957269	0.66662	124.01	0	sig	0	ns
ERIOBOTRYA_JAP	CON_AL3_H19_SELBST	PYRCOM	-2848.79	0.182479	109745	0.0230506	0.252988	0.0355896	0.104826	-2910.86	0.0992709	0.640474	0.0274379	0.0359287	0.0992709	0.640474	124.13	0	sig	0	ns
ERIOBOTRYA_JAP	CON_AL3_H19_SELBST	CYDOBL	-2826.97	0.183621	1084	0.0163748	0.264677	0.0337714	0.10614	-2893.36	0.0963812	0.64156	0.0249686	0.0426786	0.0963812	0.64156	132776	0	sig	0	ns
ERIOBOTRYA_JAP	CON_AL3_H19_SELBST	MALUS_DOM_AFL1	-2657.05	0.201468	116526	0.022566	0.0335093	0.0113805	0.0334171	-2784.22	0.105194	0.460616	0.00752125	0	0.105194	0.460616	254334	0	sig	0	ns
ERIOBOTRYA_JAP	CON_AL3_H19_SELBST	MALUS_DOM_AFL2	-2822.67	0.181856	107843	0.0173959	0.221256	0.0335021	0.122376	-2892.21	0.0950723	0.619564	0.0257766	0.0429881	0.0950723	0.619564	139072	0	sig	0	ns
ERIOBOTRYA_JAP	CON_AL3_H19_SELBST	PSEUDOCYD_SIN	-2843.25	0.179388	11103	0.0172302	0.288513	0.0400756	0.0950693	-2905.25	0.0957269	0.66662	0.0296789	0.0300034	0.0957269	0.66662	124.01	0	sig	0	ns
ERIOBOTRYA_JAP	CON_AL3_H20_SELBST	PYRCOM	-2850.29	0.182462	111296	0.0230556	0.253876	0.0355854	0.103841	-2912.88	0.0992648	0.647408	0.0274364	0.0333116	0.0992648	0.647408	125177	0	sig	0	ns
ERIOBOTRYA_JAP	CON_AL3_H20_SELBST	CYDOBL	-2828.48	0.183605	109935	0.0163785	0.265563	0.0337682	0.105144	-2895.38	0.0963711	0.649194	0.0249664	0.0397903	0.0963711	0.649194	133793	0	sig	0	ns
ERIOBOTRYA_JAP	CON_AL3_H20_SELBST	MALUS_DOM_AFL1	-2658.5	0.201426	118002	0.0225681	0.0335468	0.0113788	0.0333684	-2786.58	0.105171	0.464396	0.0075223	0	0.105171	0.464396	256153	0	sig	0	ns
ERIOBOTRYA_JAP	CON_AL3_H20_SELBST	MALUS_DOM_AFL2	-2824.19	0.181841	109348	0.0173986	0.221812	0.0334999	0.121735	-2894.26	0.0950693	0.62674	0.025776	0.0403101	0.0950693	0.62674	140146	0	sig	0	ns
ERIOBOTRYA_JAP	CON_AL3_H20_SELBST	PSEUDOCYD_SIN	-2844.74	0.17937	112601	0.017233	0.289575	0.0400738	0.0939022	-2907.24	0.0957147	0.674394	0.0296775	0.0269802	0.0957147	0.674394	125002	0	sig	0	ns
ERIOBOTRYA_JAP	CON_AL3_H21_SELBST	PYRCOM	-2848.79	0.182479	109745	0.0230506	0.252988	0.0355896	0.104826	-2910.86	0.0992709	0.640474	0.0274379	0.0359287	0.0992709	0.640474	124.13	0	sig	0	ns
ERIOBOTRYA_JAP	CON_AL3_H21_SELBST	CYDOBL	-2826.97	0.183621	1084	0.0163748	0.264677	0.0337714	0.10614	-2893.36	0.0963812	0.64156	0.0249686	0.0426786	0.0963812	0.64156	132776	0	sig	0	ns
ERIOBOTRYA_JAP	CON_AL3_H21_SELBST	MALUS_DOM_AFL1	-2657.05	0.201468	116526	0.022566	0.0335093	0.0113805	0.0334171	-2784.22	0.105194	0.460616	0.00752125	0	0.105194	0.460616	254334	0	sig	0	ns
ERIOBOTRYA_JAP	CON_AL3_H21_SELBST	MALUS_DOM_AFL2	-2822.67	0.181856	107843	0.0173959	0.221256	0.0335021	0.122376	-2892.21	0.0950723	0.619564	0.0257766	0.0429881	0.0950723	0.619564	139072	0	sig	0	ns
ERIOBOTRYA_JAP	CON_AL3_H21_SELBST	PSEUDOCYD_SIN	-2843.25	0.179388	11103	0.0172302	0.288513	0.0400756	0.0950693	-2905.25	0.0957269	0.66662	0.0296789	0.0300034	0.0957269	0.66662	124.01	0	sig	0	ns
ERIOBOTRYA_JAP	CON_AL4_H20	PYRCOM	-2885.94	0.202404	103422	0.0228067	0.222504	0.0357087	0.136027	-2953.75	0.1087	0.600011	0.0266162	0.0689542	0.1087	0.600011	135618	0	sig	0	ns
ERIOBOTRYA_JAP	CON_AL4_H20	CYDOBL	-2864.58	0.203051	103299	0.0161663	0.242037	0.0337957	0.130456	-2936.7	0.10544	0.610948	0.0244786	0.067732	0.10544	0.610948	144232	0	sig	0	ns
ERIOBOTRYA_JAP	CON_AL4_H20	MALUS_DOM_AFL1	-2696.23	0.221421	114787	0.0240158	0.0433601	0.00987461	0.0236517	-2827.11	0.114678	0.456445	0.00661996	0	0.114678	0.456445	261777	0	sig	0	ns
ERIOBOTRYA_JAP	CON_AL4_H20	MALUS_DOM_AFL2	-2858.43	0.201358	101956	0.0155842	0.192033	0.035323	0.15262	-2934.98	0.103819	0.581391	0.025908	0.0751198	0.103819	0.581391	153096	0	sig	0	ns
ERIOBOTRYA_JAP	CON_AL4_H20	PSEUDOCYD_SIN	-2882.44	0.199326	10551	0.0189099	0.265254	0.0380672	0.120347	-2949.21	0.105496	0.632639	0.0281392	0.0581145	0.105496	0.632639	133535	0	sig	0	ns
ERIOBOTRYA_JAP	CON_AL4_H17_SELBST	CYDOBL	-2516.6	0.1609	0.742604	0.0142721	0.220783	0.0358621	0.14914	-2554.77	0.0740311	0.41343	0.022194	0.110991	0.0740311	0.41343	763517	0	sig	0	ns
ERIOBOTRYA_JAP	CON_AL4_H17_SELBST	MALUS_DOM_AFL1	-2349.9	0.187147	0.904776	0.0284737	0.0223511	0.00555538	0.0448135	-2430.66	0.0859628	0.298212	0.00207319	0	0.0859628	0.298212	161505	0	sig	0	ns
ERIOBOTRYA_JAP	CON_AL4_H17_SELBST	MALUS_DOM_AFL2	-2512.1	0.161493	0.729714	0.0115515	0.174537	0.0393314	0.168784	-2553.59	0.0741499	0.385049	0.0224369	0.116889	0.0741499	0.385049	829618	0	sig	0	ns
ERIOBOTRYA_JAP	CON_AL4_H19_SELBST	CYDOBL	-2518.3	0.164435	0.717992	0.0141939	0.220415	0.0359318	0.149747	-2556.63	0.0752482	0.405758	0.0220593	0.113234	0.0752482	0.405758	766662	0	sig	0	ns
ERIOBOTRYA_JAP	CON_AL4_H19_SELBST	MALUS_DOM_AFL1	-2351.7	0.190813	0.879011	0.028479	0.0224185	0.00553884	0.0447565	-2431.97	0.0871812	0.293484	0.00200067	0	0.0871812	0.293484	160546	0	sig	0	ns
ERIOBOTRYA_JAP	CON_AL4_H19_SELBST	MALUS_DOM_AFL2	-2513.77	0.165034	0.705403	0.0114592	0.174608	0.0394179	0.168895	-2555.36	0.0753699	0.37767	0.0222919	0.118924	0.0753699	0.37767	831647	0	sig	0	ns
ERIOBOTRYA_JAP	CON_AL4_H13	CYDOBL	-2504.92	0.173461	0.830351	0.0141009	0.255081	0.0359884	0.114144	-2545.77	0.0760687	0.451913	0.0219468	0.0776671	0.0760687	0.451913	817093	0	sig	0	ns
ERIOBOTRYA_JAP	CON_AL4_H13	MALUS_DOM_AFL1	-2336.13	0.202078	0.970134	0.0285146	0.0539088	0.00547119	0.0129447	-2418.96	0.0884413	0.293674	0.00193274	0	0.0884413	0.293674	165663	0	sig	0	ns
ERIOBOTRYA_JAP	CON_AL4_H13	MALUS_DOM_AFL2	-2501.21	0.17405	0.818158	0.0113729	0.214476	0.0394735	0.128141	-2545.05	0.0761794	0.424291	0.0221641	0.0816416	0.0761794	0.424291	876667	0	sig	0	ns
ERIOBOTRYA_JAP	CON_AL4_H13	PSEUDOCYD_SIN	-2524.66	0.172295	0.845849	0.0160757	0.270887	0.0401526	0.111373	-2562.24	0.0788934	0.463616	0.023181	0.0781962	0.0788934	0.463616	751745	0	sig	0	ns
ERIOBOTRYA_JAP	PRUPER	MALUS_DOM_AFL1	-2487.63	0.0869552	0.720069	0.0188574	0.0405343	0.0150076	0.0260597	-2556.77	0.0527086	0.355076	0.0147438	0	0.0527086	0.355076	138.28	0	sig	0	ns
ERIOBOTRYA_JAP	PRUDUL	MALUS_DOM_AFL1	-2480.36	0.0852003	0.717443	0.0179812	0.0404809	0.016029	0.0260881	-2549.22	0.0514357	0.35432	0.0156341	0	0.0514357	0.35432	137729	0	sig	0	ns
ERIOBOTRYA_JAP	CON_AL4_H13	PYRCOM	-2530.53	0.174998	0.84001	0.0259806	0.2368	0.0326181	0.120094	-2566.76	0.0826129	0.442052	0.021728	0.0786581	0.0826129	0.442052	724705	2.22045e-11	sig	2.23836e-15	ns
ERIOBOTRYA_JAP	CON_AL4_H17_SELBST	PSEUDOCYD_SIN	-2537.36	0.159617	0.773656	0.0162731	0.248763	0.0399963	0.134704	-2572.23	0.0766903	0.437549	0.0234844	0.101261	0.0766903	0.437549	697587	6.66134e-11	sig	6.71506e-15	ns
ERIOBOTRYA_JAP	CON_AL4_H19_SELBST	PSEUDOCYD_SIN	-2539.11	0.163196	0.748007	0.0162006	0.247833	0.0400689	0.135816	-2574.11	0.0779374	0.429335	0.0233235	0.103707	0.0779374	0.429335	700119	6.66134e-11	sig	6.71506e-15	ns
ERIOBOTRYA_JAP	CON_AL4_H17_SELBST	PYRCOM	-2541.73	0.162208	0.747392	0.0260611	0.195865	0.0326558	0.161749	-2575.62	0.0803639	0.401608	0.0220592	0.114579	0.0803639	0.401608	677807	1.88738e-10	sig	1.9026e-14	ns
ERIOBOTRYA_JAP	CON_AL4_H19_SELBST	PYRCOM	-2543.43	0.165789	0.722538	0.0260019	0.195648	0.0326882	0.1622	-2577.36	0.0816141	0.393796	0.0218971	0.116867	0.0816141	0.393796	67863	1.88738e-10	sig	1.9026e-14	ns
ERIOBOTRYA_JAP	MALUS_DOM_AFL1	PSEUDOCYD_SIN	-2244.83	0.0175132	0.0151514	0.041911	0.340797	0.0169825	0.0516689	-2275.66	0.02982	0.180021	0.0166393	0.0312545	0.02982	0.180021	616597	4.08562e-09	sig	4.11857e-13	ns
ERIOBOTRYA_JAP	PYRCOM	MALUS_DOM_AFL1	-2247.59	0.0443591	0.31573	0.0200919	0.0236261	0.0135063	0.043568	-2274.83	0.032174	0.167779	0.0134627	0.0346564	0.032174	0.167779	544661	1.48881e-07	sig	1.50082e-11	ns
ERIOBOTRYA_JAP	CYDOBL	MALUS_DOM_AFL1	-2228.34	0.0380564	0.328677	0.0189652	0.0256146	0.0146861	0.0411086	-2255.15	0.0288124	0.174995	0.0139922	0.029468	0.0288124	0.174995	536388	2.25164e-07	sig	2.2698e-11	ns
ERIOBOTRYA_JAP	CON_AL4_H20	PRUDUL	-3084.07	0.186037	0.778661	0.0450929	0.36662	0.0572777	0.388595	-3110.89	0.113307	0.573104	0.048937	0.353754	0.113307	0.573104	536379	2.25253e-07	sig	2.2707e-11	ns
ERIOBOTRYA_JAP	CON_AL1_H19_SELBST	PRUDUL	-3056.63	0.166432	0.833663	0.0440217	0.370547	0.058474	0.382666	-3080.64	0.103517	0.600899	0.0511033	0.343545	0.103517	0.600899	48027	3.7245e-07	sig	3.75454e-11	ns
ERIOBOTRYA_JAP	CON_AL4_H20	PRUPER	-3090.43	0.185864	0.78554	0.0457991	0.384256	0.0567822	0.378382	-3116.67	0.113506	0.584273	0.0487388	0.345405	0.113506	0.584273	524646	4.04998e-07	sig	4.08264e-11	ns
ERIOBOTRYA_JAP	CON_AL1_GCA0_SELBST	PRUPER	-3059.42	0.16463	0.83911	0.0453481	0.380555	0.0582023	0.377189	-3082.25	0.103257	0.608825	0.0509008	0.338158	0.103257	0.608825	45668	1.2115e-06	sig	1.22127e-10	ns
ERIOBOTRYA_JAP	CON_AL1_H13_SELBST	PRUPER	-3059.42	0.16463	0.83911	0.0453481	0.380555	0.0582023	0.377189	-3082.25	0.103257	0.608825	0.0509008	0.338158	0.103257	0.608825	45668	1.2115e-06	sig	1.22127e-10	ns
ERIOBOTRYA_JAP	PRUPER	MALUS_DOM_AFL2	-2618.69	0.0654976	0.563904	0.0150103	0.151287	0.0363539	0.190012	-2643.64	0.040376	0.353965	0.0358289	0.173974	0.040376	0.353965	498923	1.46562e-06	sig	1.47744e-10	ns
ERIOBOTRYA_JAP	CON_AL1_194_SELBST	PRUPER	-3060.36	0.164319	0.844285	0.0457863	0.386464	0.0571555	0.375254	-3082.96	0.103322	0.612658	0.0500596	0.338209	0.103322	0.612658	452003	1.5307e-06	sig	1.54304e-10	ns
ERIOBOTRYA_JAP	CON_AL1_H17_SELBST	PRUPER	-3060.36	0.164319	0.844285	0.0457863	0.386464	0.0571555	0.375254	-3082.96	0.103322	0.612658	0.0500596	0.338209	0.103322	0.612658	452003	1.5307e-06	sig	1.54304e-10	ns
ERIOBOTRYA_JAP	CON_AL1_H20_SELBST	PRUPER	-3060.36	0.164319	0.844285	0.0457863	0.386464	0.0571555	0.375254	-3082.96	0.103322	0.612658	0.0500596	0.338209	0.103322	0.612658	452003	1.5307e-06	sig	1.54304e-10	ns
ERIOBOTRYA_JAP	CON_AL1_H21_SELBST	PRUPER	-3060.36	0.164319	0.844285	0.0457863	0.386464	0.0571555	0.375254	-3082.96	0.103322	0.612658	0.0500596	0.338209	0.103322	0.612658	452003	1.5307e-06	sig	1.54304e-10	ns
ERIOBOTRYA_JAP	CON_AL3_H20_SELBST	PRUPER	-3053.42	0.165517	0.830867	0.0459117	0.385341	0.0571023	0.372864	-3075.95	0.10367	0.605943	0.0501984	0.333369	0.10367	0.605943	450643	1.6384e-06	sig	1.65161e-10	ns
ERIOBOTRYA_JAP	PRUDUL	MALUS_DOM_AFL2	-2613.16	0.0652684	0.555153	0.0155222	0.151377	0.0360741	0.189914	-2637.21	0.0404219	0.350204	0.0355389	0.174312	0.0404219	0.350204	480935	3.60276e-06	sig	3.63181e-10	ns
ERIOBOTRYA_JAP	CON_AL1_GCA0_SELBST	PRUDUL	-3052.62	0.164145	0.836044	0.0436093	0.371182	0.059172	0.380116	-3076.24	0.102348	0.603226	0.0516781	0.339684	0.102348	0.603226	472334	5.53867e-06	sig	5.58334e-10	ns
ERIOBOTRYA_JAP	CON_AL1_H13_SELBST	PRUDUL	-3052.62	0.164145	0.836044	0.0436093	0.371182	0.059172	0.380116	-3076.24	0.102348	0.603226	0.0516781	0.339684	0.102348	0.603226	472334	5.53867e-06	sig	5.58334e-10	ns
ERIOBOTRYA_JAP	MALUS_DOM_AFL1	MALUS_DOM_AFL2	-2224.87	0.0201275	0.0299447	0.0375601	0.303395	0.0135157	0.0368027	-2248.45	0.0288701	0.164592	0.0134919	0.0292989	0.0288701	0.164592	471514	5.77031e-06	sig	5.81684e-10	ns
ERIOBOTRYA_JAP	CON_AL2_194_SELBST	PRUDUL	-3057.94	0.170536	0.800399	0.0453496	0.375938	0.0573283	0.376817	-3081.49	0.106126	0.587615	0.0498664	0.342007	0.106126	0.587615	471069	5.90027e-06	sig	5.94785e-10	ns
ERIOBOTRYA_JAP	CON_AL2_H13_SELBST	PRUDUL	-3057.94	0.170536	0.800399	0.0453496	0.375938	0.0573283	0.376817	-3081.49	0.106126	0.587615	0.0498664	0.342007	0.106126	0.587615	471069	5.90027e-06	sig	5.94785e-10	ns
ERIOBOTRYA_JAP	CON_AL2_H17_SELBST	PRUDUL	-3057.94	0.170536	0.800399	0.0453496	0.375938	0.0573283	0.376817	-3081.49	0.106126	0.587615	0.0498664	0.342007	0.106126	0.587615	471069	5.90027e-06	sig	5.94785e-10	ns
ERIOBOTRYA_JAP	CON_AL2_H20_SELBST	PRUDUL	-3057.94	0.170536	0.800399	0.0453496	0.375938	0.0573283	0.376817	-3081.49	0.106126	0.587615	0.0498664	0.342007	0.106126	0.587615	471069	5.90027e-06	sig	5.94785e-10	ns
ERIOBOTRYA_JAP	CON_AL2_H21_SELBST	PRUDUL	-3057.94	0.170536	0.800399	0.0453496	0.375938	0.0573283	0.376817	-3081.49	0.106126	0.587615	0.0498664	0.342007	0.106126	0.587615	471069	5.90027e-06	sig	5.94785e-10	ns
ERIOBOTRYA_JAP	CON_AL1_H19_SELBST	PRUPER	-3062.59	0.166537	0.835963	0.0443602	0.386675	0.0583278	0.375732	-3086.07	0.10369	0.607975	0.0509763	0.340479	0.10369	0.607975	469431	6.40381e-06	sig	6.45545e-10	ns
ERIOBOTRYA_JAP	CON_AL3_H13_SELBST	PRUDUL	-3048.76	0.167955	0.806827	0.0452032	0.367182	0.0575501	0.383979	-3072.05	0.104555	0.586819	0.0502629	0.344401	0.104555	0.586819	465753	7.69651e-06	sig	7.75858e-10	ns
ERIOBOTRYA_JAP	CON_AL1_194_SELBST	PRUDUL	-3054.4	0.164218	0.84271	0.0454428	0.37036	0.057307	0.3822	-3077.55	0.103136	0.605471	0.0501856	0.341545	0.103136	0.605471	462886	8.88293e-06	sig	8.95457e-10	ns
ERIOBOTRYA_JAP	CON_AL1_H17_SELBST	PRUDUL	-3054.4	0.164218	0.84271	0.0454428	0.37036	0.057307	0.3822	-3077.55	0.103136	0.605471	0.0501856	0.341545	0.103136	0.605471	462886	8.88293e-06	sig	8.95457e-10	ns
ERIOBOTRYA_JAP	CON_AL1_H20_SELBST	PRUDUL	-3054.4	0.164218	0.84271	0.0454428	0.37036	0.057307	0.3822	-3077.55	0.103136	0.605471	0.0501856	0.341545	0.103136	0.605471	462886	8.88293e-06	sig	8.95457e-10	ns
ERIOBOTRYA_JAP	CON_AL1_H21_SELBST	PRUDUL	-3054.4	0.164218	0.84271	0.0454428	0.37036	0.057307	0.3822	-3077.55	0.103136	0.605471	0.0501856	0.341545	0.103136	0.605471	462886	8.88293e-06	sig	8.95457e-10	ns
ERIOBOTRYA_JAP	CON_AL3_H20_SELBST	PRUDUL	-3047.05	0.165668	0.823307	0.0452469	0.367043	0.0575626	0.383558	-3070.17	0.103473	0.594554	0.0504202	0.341801	0.103473	0.594554	462392	9.10501e-06	sig	9.17844e-10	ns
ERIOBOTRYA_JAP	CON_AL2_194_SELBST	PRUPER	-3064.27	0.170376	0.80846	0.0460354	0.393741	0.0568453	0.366637	-3087.26	0.106321	0.599195	0.0496499	0.333552	0.106321	0.599195	459751	1.03905e-05	sig	1.04743e-09	ns
ERIOBOTRYA_JAP	CON_AL2_H13_SELBST	PRUPER	-3064.27	0.170376	0.80846	0.0460354	0.393741	0.0568453	0.366637	-3087.26	0.106321	0.599195	0.0496499	0.333552	0.106321	0.599195	459751	1.03905e-05	sig	1.04743e-09	ns
ERIOBOTRYA_JAP	CON_AL2_H17_SELBST	PRUPER	-3064.27	0.170376	0.80846	0.0460354	0.393741	0.0568453	0.366637	-3087.26	0.106321	0.599195	0.0496499	0.333552	0.106321	0.599195	459751	1.03905e-05	sig	1.04743e-09	ns
ERIOBOTRYA_JAP	CON_AL2_H20_SELBST	PRUPER	-3064.27	0.170376	0.80846	0.0460354	0.393741	0.0568453	0.366637	-3087.26	0.106321	0.599195	0.0496499	0.333552	0.106321	0.599195	459751	1.03905e-05	sig	1.04743e-09	ns
ERIOBOTRYA_JAP	CON_AL2_H21_SELBST	PRUPER	-3064.27	0.170376	0.80846	0.0460354	0.393741	0.0568453	0.366637	-3087.26	0.106321	0.599195	0.0496499	0.333552	0.106321	0.599195	459751	1.03905e-05	sig	1.04743e-09	ns
ERIOBOTRYA_JAP	CON_AL2_GCA0_SELBST	PRUDUL	-3056.83	0.170612	0.784638	0.0453451	0.391426	0.0573433	0.361156	-3079.71	0.106139	0.588004	0.0498724	0.330277	0.106139	0.588004	457737	1.14915e-05	sig	1.15842e-09	ns
ERIOBOTRYA_JAP	CON_AL2_H19_SELBST	PRUDUL	-3056.83	0.170612	0.784638	0.0453451	0.391426	0.0573433	0.361156	-3079.71	0.106139	0.588004	0.0498724	0.330277	0.106139	0.588004	457737	1.14915e-05	sig	1.15842e-09	ns
ERIOBOTRYA_JAP	CON_AL3_194_SELBST	PRUDUL	-3045.29	0.165696	0.809095	0.0452481	0.367145	0.0575603	0.383837	-3068.12	0.103522	0.587776	0.0504123	0.343809	0.103522	0.587776	456712	1.20955e-05	sig	1.2193e-09	ns
ERIOBOTRYA_JAP	CON_AL3_GCA0_SELBST	PRUDUL	-3045.29	0.165696	0.809095	0.0452481	0.367145	0.0575603	0.383837	-3068.12	0.103522	0.587776	0.0504123	0.343809	0.103522	0.587776	456712	1.20955e-05	sig	1.2193e-09	ns
ERIOBOTRYA_JAP	CON_AL3_H17_SELBST	PRUDUL	-3045.29	0.165696	0.809095	0.0452481	0.367145	0.0575603	0.383837	-3068.12	0.103522	0.587776	0.0504123	0.343809	0.103522	0.587776	456712	1.20955e-05	sig	1.2193e-09	ns
ERIOBOTRYA_JAP	CON_AL3_H19_SELBST	PRUDUL	-3045.29	0.165696	0.809095	0.0452481	0.367145	0.0575603	0.383837	-3068.12	0.103522	0.587776	0.0504123	0.343809	0.103522	0.587776	456712	1.20955e-05	sig	1.2193e-09	ns
ERIOBOTRYA_JAP	CON_AL3_H21_SELBST	PRUDUL	-3045.29	0.165696	0.809095	0.0452481	0.367145	0.0575603	0.383837	-3068.12	0.103522	0.587776	0.0504123	0.343809	0.103522	0.587776	456712	1.20955e-05	sig	1.2193e-09	ns
ERIOBOTRYA_JAP	CON_AL3_H13_SELBST	PRUPER	-3055.13	0.167797	0.814212	0.0458779	0.385351	0.0570819	0.373384	-3077.84	0.10471	0.598228	0.05005	0.335971	0.10471	0.598228	454123	1.37673e-05	sig	1.38783e-09	ns
ERIOBOTRYA_JAP	CON_AL2_GCA0_SELBST	PRUPER	-3063.13	0.170444	0.792698	0.046055	0.408527	0.0568342	0.351709	-3085.47	0.106341	0.598945	0.0496503	0.32219	0.106341	0.598945	446956	1.96999e-05	sig	1.98588e-09	ns
ERIOBOTRYA_JAP	CON_AL2_H19_SELBST	PRUPER	-3063.13	0.170444	0.792698	0.046055	0.408527	0.0568342	0.351709	-3085.47	0.106341	0.598945	0.0496503	0.32219	0.106341	0.598945	446956	1.96999e-05	sig	1.98588e-09	ns
ERIOBOTRYA_JAP	CON_AL3_194_SELBST	PRUPER	-3051.66	0.165542	0.8165	0.0459182	0.385352	0.0570958	0.373195	-3073.91	0.10368	0.599077	0.0501969	0.335608	0.10368	0.599077	445121	2.15931e-05	sig	2.17672e-09	ns
ERIOBOTRYA_JAP	CON_AL3_GCA0_SELBST	PRUPER	-3051.66	0.165542	0.8165	0.0459182	0.385352	0.0570958	0.373195	-3073.91	0.10368	0.599077	0.0501969	0.335608	0.10368	0.599077	445121	2.15931e-05	sig	2.17672e-09	ns
ERIOBOTRYA_JAP	CON_AL3_H17_SELBST	PRUPER	-3051.66	0.165542	0.8165	0.0459182	0.385352	0.0570958	0.373195	-3073.91	0.10368	0.599077	0.0501969	0.335608	0.10368	0.599077	445121	2.15931e-05	sig	2.17672e-09	ns
ERIOBOTRYA_JAP	CON_AL3_H19_SELBST	PRUPER	-3051.66	0.165542	0.8165	0.0459182	0.385352	0.0570958	0.373195	-3073.91	0.10368	0.599077	0.0501969	0.335608	0.10368	0.599077	445121	2.15931e-05	sig	2.17672e-09	ns
ERIOBOTRYA_JAP	CON_AL3_H21_SELBST	PRUPER	-3051.66	0.165542	0.8165	0.0459182	0.385352	0.0570958	0.373195	-3073.91	0.10368	0.599077	0.0501969	0.335608	0.10368	0.599077	445121	2.15931e-05	sig	2.17672e-09	ns
ERIOBOTRYA_JAP	PRUPER	CYDOBL	-2629.46	0.0667794	0.573564	0.0162259	0.195256	0.0341079	0.174316	-2650.79	0.0416187	0.37992	0.0339375	0.164842	0.0416187	0.37992	426634	5.44212e-05	sig	5.48601e-09	ns
ERIOBOTRYA_JAP	PRUDUL	CYDOBL	-2621.96	0.0665599	0.555216	0.0167567	0.185924	0.0338018	0.184056	-2642.66	0.0416837	0.366649	0.0336184	0.17487	0.0416837	0.366649	413843	0.000103158	sig	1.0399e-08	ns
ERIOBOTRYA_JAP	PRUPER	PYRCOM	-2645.75	0.0653535	0.567241	0.0219052	0.164863	0.0360964	0.193042	-2665.9	0.0438119	0.362193	0.0357938	0.179221	0.0438119	0.362193	403032	0.000177122	sig	1.7855e-08	ns
ERIOBOTRYA_JAP	PRUDUL	PSEUDOCYD_SIN	-2645.87	0.0658728	0.56264	0.0207893	0.200015	0.0369838	0.184249	-2663.22	0.0432764	0.378286	0.0368746	0.174541	0.0432764	0.378286	347021	0.00029143	sig	2.9378e-08	ns
ERIOBOTRYA_JAP	PRUDUL	PYRCOM	-2641.55	0.0647624	0.561011	0.0233366	0.169478	0.0352555	0.187549	-2660.47	0.0439864	0.361518	0.0352403	0.174858	0.0439864	0.361518	378481	0.000604489	sig	6.09364e-08	ns
ERIOBOTRYA_JAP	PRUPER	PSEUDOCYD_SIN	-2651.46	0.0661814	0.571643	0.0202048	0.200083	0.0372797	0.184146	-2669.57	0.0432307	0.38231	0.0371611	0.174167	0.0432307	0.38231	36226	0.00136024	sig	1.37121e-07	ns
ERIOBOTRYA_JAP	CON_AL4_H13	PRUDUL	-2747.2	0.173875	0.656529	0.0486718	0.400795	0.0523723	0.349045	-2760.43	0.102535	0.522342	0.03395	0.299595	0.102535	0.522342	264684	0.178834	ns	1.80276e-05	ns
ERIOBOTRYA_JAP	CON_AL4_H13	PRUPER	-2753.05	0.174013	0.662184	0.0473187	0.426825	0.0537679	0.331472	-2766.24	0.102662	0.537724	0.0340143	0.287078	0.102662	0.537724	263825	0.186689	ns	1.88195e-05	ns
ERIOBOTRYA_JAP	CON_AL1_GCA0_SELBST	CON_AL1_H13_SELBST	-2463.92	5.87894e-12	0	0	0	0.207519	12231	-2463.92	0	0	0.207434	122407	0	0	-0.879064	1	ns	0.000100806	ns
ERIOBOTRYA_JAP	CON_AL1_GCA0_SELBST	CON_AL1_H17_SELBST	-2464.24	1.03649e-13	0	0	0	0.206888	122703	-2464.24	0	0	0.206888	122703	0	0	-1.36424e-06	1	ns	0.000100806	ns
ERIOBOTRYA_JAP	CON_AL1_GCA0_SELBST	CON_AL1_H20_SELBST	-2464.24	4.88841e-11	0	0	0	0.206888	122703	-2464.24	4.88421e-11	0	0.206888	122703	4.88421e-11	0	5.63887e-06	1	ns	0.000100806	ns
ERIOBOTRYA_JAP	CON_AL1_GCA0_SELBST	CON_AL1_H21_SELBST	-2464.24	2.86363e-12	0	0	0	0.206888	122703	-2464.24	4.88421e-11	0	0.206888	122703	4.88421e-11	0	-1.90994e-06	1	ns	0.000100806	ns
ERIOBOTRYA_JAP	CON_AL1_H13_SELBST	CON_AL1_H20_SELBST	-2464.24	0	0	0	0	0.206888	122703	-2464.24	9.15665e-11	0	0.206888	122703	9.15665e-11	0	5.09317e-06	1	ns	0.000100806	ns
ERIOBOTRYA_JAP	CON_AL1_H13_SELBST	CON_AL1_H21_SELBST	-2464.24	0	0	0	0	0.206888	122703	-2464.24	7.9925e-12	0	0.206888	122703	7.9925e-12	0	-1.81899e-06	1	ns	0.000100806	ns
ERIOBOTRYA_JAP	CON_AL1_H20_SELBST	CON_AL1_H21_SELBST	-2464.24	5.95304e-12	0	0	0	0.20689	122765	-2464.24	0	0	0.206891	122673	0	0	-2.45748	1	ns	0.000100806	ns
ERIOBOTRYA_JAP	CON_AL2_194_SELBST	CON_AL2_H17_SELBST	-2467.37	0	0	0	0	0.213376	117961	-2467.37	1.10019e-11	0	0.213278	11787	1.10019e-11	0	-2.15338	1	ns	0.000100806	ns
ERIOBOTRYA_JAP	CON_AL2_194_SELBST	CON_AL2_H21_SELBST	-2467.37	0	0	0	0	0.213376	117961	-2467.37	1.3783e-13	0	0.213278	11787	1.3783e-13	0	-2.15364	1	ns	0.000100806	ns
ERIOBOTRYA_JAP	CON_AL2_GCA0_SELBST	CON_AL2_H19_SELBST	-2465.68	2.22803e-12	0	0	0	0.213469	114646	-2465.68	1.31443e-12	0	0.213464	114677	1.31443e-12	0	-0.562634	1	ns	0.000100806	ns
ERIOBOTRYA_JAP	CON_AL2_H13_SELBST	CON_AL2_H17_SELBST	-2467.37	7.52107e-12	0	3.46945e-13	0	0.213223	11795	-2467.37	4.10969e-12	0	0.213302	117925	4.10969e-12	0	-1.01818	1	ns	0.000100806	ns
ERIOBOTRYA_JAP	CON_AL2_H13_SELBST	CON_AL2_H21_SELBST	-2467.37	0	0	3.46945e-13	0	0.213376	117961	-2467.37	1.3783e-13	0	0.213278	11787	1.3783e-13	0	-2.15364	1	ns	0.000100806	ns
ERIOBOTRYA_JAP	CON_AL2_H17_SELBST	CON_AL2_H21_SELBST	-2467.37	0	0	0	0	0.213376	117961	-2467.37	3.71272e-11	0	0.213278	11787	3.71272e-11	0	-2.15364	1	ns	0.000100806	ns
ERIOBOTRYA_JAP	CON_AL2_H20_SELBST	CON_AL2_H21_SELBST	-2467.37	7.52107e-12	0	3.46945e-13	0	0.213223	11795	-2467.37	4.10969e-12	0	0.213302	117925	4.10969e-12	0	-1.01818	1	ns	0.000100806	ns
ERIOBOTRYA_JAP	CON_AL3_194_SELBST	CON_AL3_GCA0_SELBST	-2455.71	6.55486e-12	0	0	0	0.209071	119219	-2455.71	0	0	0.208967	119187	0	0	-0.481519	1	ns	0.000100806	ns
ERIOBOTRYA_JAP	CON_AL3_194_SELBST	CON_AL3_H19_SELBST	-2455.71	3.88321e-14	0	0	0	0.209006	119151	-2455.71	6.6493e-13	0	0.209071	119219	6.6493e-13	0	-1.34659	1	ns	0.000100806	ns
ERIOBOTRYA_JAP	CON_AL3_194_SELBST	CON_AL3_H21_SELBST	-2455.71	7.70142e-15	1.35525e-15	0	0	0.208951	119135	-2455.71	2.46614e-11	0	0.208996	119208	2.46614e-11	0	-4.40573	1	ns	0.000100806	ns
ERIOBOTRYA_JAP	CON_AL3_GCA0_SELBST	CON_AL3_H19_SELBST	-2455.71	3.33522e-12	0	0	0	0.209006	119151	-2455.71	0	0	0.209071	119219	0	0	-1.34449	1	ns	0.000100806	ns
ERIOBOTRYA_JAP	CON_AL3_GCA0_SELBST	CON_AL3_H21_SELBST	-2455.71	1.88003e-12	0	0	0	0.208951	119135	-2455.71	2.1481e-13	0	0.208996	119208	2.1481e-13	0	-4.38935	1	ns	0.000100806	ns
ERIOBOTRYA_JAP	CON_AL3_H17_SELBST	CON_AL3_H21_SELBST	-2455.71	1.29691e-13	0	0	0	0.208951	119135	-2455.71	2.46614e-11	0	0.208996	119208	2.46614e-11	0	-4.40325	1	ns	0.000100806	ns
ERIOBOTRYA_JAP	CON_AL3_H19_SELBST	CON_AL3_H21_SELBST	-2455.71	4.63519e-13	0	0	0	0.208951	119135	-2455.71	4.93096e-12	0	0.208996	119208	4.93096e-12	0	-0.43974	1	ns	0.000100806	ns
ERIOBOTRYA_JAP	CON_AL4_H19_SELBST	PRUDUL	-2762.28	0.164441	0.585211	0.0513911	0.401322	0.0497515	0.349458	-2773.51	0.101317	0.491682	0.0335544	0.315622	0.101317	0.491682	224483	1.33478	ns	0.000134554	ns
ERIOBOTRYA_JAP	CON_AL4_H17_SELBST	PRUDUL	-2760.76	0.160803	0.609265	0.0514875	0.401671	0.0496939	0.348786	-2771.67	0.0999198	0.502282	0.0338771	0.311091	0.0999198	0.502282	218222	1.82541	ns	0.000184013	ns
ERIOBOTRYA_JAP	CON_AL4_H19_SELBST	PRUPER	-2768.82	0.164596	0.590471	0.0528559	0.424795	0.0483458	0.33402	-2779.67	0.101951	0.505224	0.0327934	0.304303	0.101951	0.505224	216965	1.94385	ns	0.000195953	ns
ERIOBOTRYA_JAP	CON_AL4_H17_SELBST	PRUPER	-2767.29	0.160986	0.614832	0.0529282	0.425519	0.0483057	0.332988	-2777.81	0.100589	0.516136	0.0330928	0.299719	0.100589	0.516136	210445	2.69304	ns	0.000271476	ns
ERIOBOTRYA_JAP	CON_AL3_H20_SELBST	CON_AL4_H20	-2611.68	0.000460119	0.074707	0.0197902	0	0.210341	118561	-2616.86	0.010141	0.0374597	0.210407	117443	0.010141	0.0374597	103502	0.00565572	sig	5.70133e-07	ns
ERIOBOTRYA_JAP	CON_AL2_GCA0_SELBST	CON_AL4_H20	-2555.35	6.72642e-11	0	0.0133382	0.0275296	0.213403	114836	-2560.44	0.00667158	0.0137919	0.214572	114668	0.00667158	0.0137919	101642	0.00620685	sig	6.25691e-07	ns
ERIOBOTRYA_JAP	CON_AL2_H19_SELBST	CON_AL4_H20	-2555.35	6.72642e-11	0	0.0133382	0.0275296	0.213403	114836	-2560.44	0.00667158	0.0137919	0.214572	114668	0.00667158	0.0137919	101642	0.00620685	sig	6.25691e-07	ns
ERIOBOTRYA_JAP	CON_AL3_194_SELBST	CON_AL4_H20	-2607.44	0.000456234	0.0688586	0.0197869	0	0.210333	118534	-2612.15	0.0101396	0.0345296	0.210408	117176	0.0101396	0.0345296	942267	0.00899277	sig	9.06529e-07	ns
ERIOBOTRYA_JAP	CON_AL3_GCA0_SELBST	CON_AL4_H20	-2607.44	0.000456234	0.0688586	0.0197869	0	0.210333	118534	-2612.15	0.0101396	0.0345296	0.210408	117176	0.0101396	0.0345296	942267	0.00899277	sig	9.06529e-07	ns
ERIOBOTRYA_JAP	CON_AL3_H17_SELBST	CON_AL4_H20	-2607.44	0.000456234	0.0688586	0.0197869	0	0.210333	118534	-2612.15	0.0101396	0.0345296	0.210408	117176	0.0101396	0.0345296	942267	0.00899277	sig	9.06529e-07	ns
ERIOBOTRYA_JAP	CON_AL3_H19_SELBST	CON_AL4_H20	-2607.44	0.000456234	0.0688586	0.0197869	0	0.210333	118534	-2612.15	0.0101396	0.0345296	0.210408	117176	0.0101396	0.0345296	942267	0.00899277	sig	9.06529e-07	ns
ERIOBOTRYA_JAP	CON_AL3_H21_SELBST	CON_AL4_H20	-2607.44	0.000456234	0.0688586	0.0197869	0	0.210333	118534	-2612.15	0.0101396	0.0345296	0.210408	117176	0.0101396	0.0345296	942267	0.00899277	sig	9.06529e-07	ns
ERIOBOTRYA_JAP	CON_AL1_194_SELBST	CON_AL4_H20	-2628.25	0.000437107	0.0818345	0.0197926	0.0159149	0.21038	116709	-2632.79	0.0100953	0.0487965	0.210436	115676	0.0100953	0.0487965	908457	0.0106491	sig	1.0735e-06	ns
ERIOBOTRYA_JAP	CON_AL1_H17_SELBST	CON_AL4_H20	-2628.25	0.000437107	0.0818345	0.0197926	0.0159149	0.21038	116709	-2632.79	0.0100953	0.0487965	0.210436	115676	0.0100953	0.0487965	908457	0.0106491	sig	1.0735e-06	ns
ERIOBOTRYA_JAP	CON_AL1_H20_SELBST	CON_AL4_H20	-2628.25	0.000437107	0.0818345	0.0197926	0.0159149	0.21038	116709	-2632.79	0.0100953	0.0487965	0.210436	115676	0.0100953	0.0487965	908457	0.0106491	sig	1.0735e-06	ns
ERIOBOTRYA_JAP	CON_AL1_H21_SELBST	CON_AL4_H20	-2628.25	0.000437107	0.0818345	0.0197926	0.0159149	0.21038	116709	-2632.79	0.0100953	0.0487965	0.210436	115676	0.0100953	0.0487965	908457	0.0106491	sig	1.0735e-06	ns
ERIOBOTRYA_JAP	CON_AL1_GCA0_SELBST	CON_AL4_H20	-2628.24	0.000437695	0.0821415	0.0197953	0.0157484	0.210385	116726	-2632.78	0.0100992	0.0487991	0.210427	115711	0.0100992	0.0487991	907847	0.0106816	sig	1.07677e-06	ns
ERIOBOTRYA_JAP	CON_AL1_H13_SELBST	CON_AL4_H20	-2628.24	0.000437695	0.0821415	0.0197953	0.0157484	0.210385	116726	-2632.78	0.0100992	0.0487991	0.210427	115711	0.0100992	0.0487991	907847	0.0106816	sig	1.07677e-06	ns
ERIOBOTRYA_JAP	CON_AL2_194_SELBST	CON_AL4_H20	-2556.92	0	0.0132506	0.0133329	0.0144335	0.213297	116715	-2561.26	0.00666934	0.0138035	0.214459	116333	0.00666934	0.0138035	869629	0.0129307	sig	1.3035e-06	ns
ERIOBOTRYA_JAP	CON_AL2_H13_SELBST	CON_AL4_H20	-2556.92	0	0.0132506	0.0133329	0.0144335	0.213297	116715	-2561.26	0.00666934	0.0138035	0.214459	116333	0.00666934	0.0138035	869629	0.0129307	sig	1.3035e-06	ns
ERIOBOTRYA_JAP	CON_AL2_H17_SELBST	CON_AL4_H20	-2556.92	0	0.0132506	0.0133329	0.0144335	0.213297	116715	-2561.26	0.00666934	0.0138035	0.214459	116333	0.00666934	0.0138035	869629	0.0129307	sig	1.3035e-06	ns
ERIOBOTRYA_JAP	CON_AL2_H20_SELBST	CON_AL4_H20	-2556.92	0	0.0132506	0.0133329	0.0144335	0.213297	116715	-2561.26	0.00666934	0.0138035	0.214459	116333	0.00666934	0.0138035	869629	0.0129307	sig	1.3035e-06	ns
ERIOBOTRYA_JAP	CON_AL2_H21_SELBST	CON_AL4_H20	-2556.92	2.58605e-11	0.0132506	0.0133327	0.0144335	0.213274	116714	-2561.26	0.00666934	0.0138035	0.214459	116333	0.00666934	0.0138035	86963	0.0129307	sig	1.3035e-06	ns
ERIOBOTRYA_JAP	CON_AL1_194_SELBST	CON_AL4_H19_SELBST	-2531.2	0	0.0890523	0.00783191	0	0.211024	110116	-2535.35	0.00411971	0.0429377	0.20951	113324	0.00411971	0.0429377	829362	0.0158148	sig	1.59423e-06	ns
ERIOBOTRYA_JAP	CON_AL1_H17_SELBST	CON_AL4_H19_SELBST	-2531.2	0	0.0890523	0.00783191	0	0.211024	110116	-2535.35	0.00411971	0.0429377	0.20951	113324	0.00411971	0.0429377	829362	0.0158148	sig	1.59423e-06	ns
ERIOBOTRYA_JAP	CON_AL1_H20_SELBST	CON_AL4_H19_SELBST	-2531.2	0	0.0890523	0.00783191	0	0.211024	110116	-2535.35	0.00411971	0.0429377	0.20951	113324	0.00411971	0.0429377	829362	0.0158148	sig	1.59423e-06	ns
ERIOBOTRYA_JAP	CON_AL1_H21_SELBST	CON_AL4_H19_SELBST	-2531.2	0	0.0890523	0.00783191	0	0.211024	110116	-2535.35	0.00411971	0.0429377	0.20951	113324	0.00411971	0.0429377	829362	0.0158148	sig	1.59423e-06	ns
ERIOBOTRYA_JAP	CON_AL1_GCA0_SELBST	CON_AL4_H19_SELBST	-2531.18	1.17812e-11	0.0890546	0.00783366	0	0.211023	110124	-2535.33	0.00412266	0.0429395	0.209503	113334	0.00412266	0.0429395	829134	0.0158329	sig	1.59606e-06	ns
ERIOBOTRYA_JAP	CON_AL1_H13_SELBST	CON_AL4_H19_SELBST	-2531.18	1.17812e-11	0.0890546	0.00783366	0	0.211023	110124	-2535.33	0.00412266	0.0429395	0.209503	113334	0.00412266	0.0429395	829134	0.0158329	sig	1.59606e-06	ns
ERIOBOTRYA_JAP	CON_AL3_H20_SELBST	CON_AL4_H19_SELBST	-2524.96	0	0.0885838	0.00783492	0	0.212927	109861	-2528.73	0.0041431	0.0428441	0.211368	112542	0.0041431	0.0428441	753027	0.0231645	sig	2.33513e-06	ns
ERIOBOTRYA_JAP	CON_AL3_194_SELBST	CON_AL4_H19_SELBST	-2523.53	2.55604e-10	0.0882761	0.00783485	0	0.212913	108545	-2527.28	0.00414153	0.0427677	0.21139	111155	0.00414153	0.0427677	749858	0.0235345	sig	2.37243e-06	ns
ERIOBOTRYA_JAP	CON_AL3_GCA0_SELBST	CON_AL4_H19_SELBST	-2523.53	2.55604e-10	0.0882761	0.00783485	0	0.212913	108545	-2527.28	0.00414153	0.0427677	0.21139	111155	0.00414153	0.0427677	749858	0.0235345	sig	2.37243e-06	ns
ERIOBOTRYA_JAP	CON_AL3_H17_SELBST	CON_AL4_H19_SELBST	-2523.53	2.55604e-10	0.0882761	0.00783485	0	0.212913	108545	-2527.28	0.00414153	0.0427677	0.21139	111155	0.00414153	0.0427677	749858	0.0235345	sig	2.37243e-06	ns
ERIOBOTRYA_JAP	CON_AL3_H19_SELBST	CON_AL4_H19_SELBST	-2523.53	2.55604e-10	0.0882761	0.00783485	0	0.212913	108545	-2527.28	0.00414153	0.0427677	0.21139	111155	0.00414153	0.0427677	749858	0.0235345	sig	2.37243e-06	ns
ERIOBOTRYA_JAP	CON_AL3_H21_SELBST	CON_AL4_H19_SELBST	-2523.53	2.55604e-10	0.0882761	0.00783485	0	0.212913	108545	-2527.28	0.00414153	0.0427677	0.21139	111155	0.00414153	0.0427677	749858	0.0235345	sig	2.37243e-06	ns
ERIOBOTRYA_JAP	CON_AL3_H13_SELBST	CON_AL4_H19_SELBST	-2526.79	0	0.0880277	0.00783468	0	0.215185	108342	-2530.51	0.00416287	0.0427049	0.213708	11091	0.00416287	0.0427049	7444	0.0241855	sig	2.43805e-06	ns
ERIOBOTRYA_JAP	CON_AL1_194_SELBST	CON_AL4_H13	-2524.8	5.01102e-11	0.0934244	0.00557122	0	0.211053	109698	-2528.26	0.00284846	0.045882	0.210068	11292	0.00284846	0.045882	692573	0.0313399	sig	3.15926e-06	ns
ERIOBOTRYA_JAP	CON_AL1_H17_SELBST	CON_AL4_H13	-2524.8	5.01102e-11	0.0934244	0.00557122	0	0.211053	109698	-2528.26	0.00284846	0.045882	0.210068	11292	0.00284846	0.045882	692573	0.0313399	sig	3.15926e-06	ns
ERIOBOTRYA_JAP	CON_AL1_H20_SELBST	CON_AL4_H13	-2524.8	5.01102e-11	0.0934244	0.00557122	0	0.211053	109698	-2528.26	0.00284846	0.045882	0.210068	11292	0.00284846	0.045882	692573	0.0313399	sig	3.15926e-06	ns
ERIOBOTRYA_JAP	CON_AL1_H21_SELBST	CON_AL4_H13	-2524.8	5.01102e-11	0.0934244	0.00557122	0	0.211053	109698	-2528.26	0.00284846	0.045882	0.210068	11292	0.00284846	0.045882	692573	0.0313399	sig	3.15926e-06	ns
ERIOBOTRYA_JAP	CON_AL1_GCA0_SELBST	CON_AL4_H13	-2524.78	1.56047e-11	0.0934676	0.00557335	0	0.211157	109705	-2528.24	0.00285192	0.0458826	0.210119	112929	0.00285192	0.0458826	692438	0.031361	sig	3.16139e-06	ns
ERIOBOTRYA_JAP	CON_AL1_H13_SELBST	CON_AL4_H13	-2524.78	1.56047e-11	0.0934676	0.00557335	0	0.211157	109705	-2528.24	0.00285192	0.0458826	0.210119	112929	0.00285192	0.0458826	692438	0.031361	sig	3.16139e-06	ns
ERIOBOTRYA_JAP	CON_AL3_H13_SELBST	CON_AL4_H20	-2615.01	0.00309924	0.0687458	0.018873	0	0.210116	118386	-2618.27	0.0109936	0.0345075	0.210483	117172	0.0109936	0.0345075	651477	0.0384889	sig	3.87993e-06	ns
ERIOBOTRYA_JAP	CON_AL1_H19_SELBST	CON_AL4_H13	-2534.63	1.79197e-10	0.0940372	0.00836361	0	0.213875	109496	-2537.75	0.0043065	0.0459728	0.211647	113012	0.0043065	0.0459728	624446	0.0440587	sig	4.4414e-06	ns
ERIOBOTRYA_JAP	CON_AL3_H20_SELBST	CON_AL4_H13	-2518.58	0	0.09294	0.0055734	0	0.21297	10946	-2521.66	0.00286444	0.0457634	0.21194	112126	0.00286444	0.0457634	617091	0.0457092	sig	4.60778e-06	ns
ERIOBOTRYA_JAP	CON_AL3_194_SELBST	CON_AL4_H13	-2517.14	1.64071e-11	0.0925072	0.00557387	0	0.212924	108155	-2520.21	0.00286413	0.0456738	0.211948	110742	0.00286413	0.0456738	613756	0.0464778	sig	4.68526e-06	ns
ERIOBOTRYA_JAP	CON_AL3_GCA0_SELBST	CON_AL4_H13	-2517.14	1.64071e-11	0.0925072	0.00557387	0	0.212924	108155	-2520.21	0.00286413	0.0456738	0.211948	110742	0.00286413	0.0456738	613756	0.0464778	sig	4.68526e-06	ns
ERIOBOTRYA_JAP	CON_AL3_H17_SELBST	CON_AL4_H13	-2517.14	1.64071e-11	0.0925072	0.00557387	0	0.212924	108155	-2520.21	0.00286413	0.0456738	0.211948	110742	0.00286413	0.0456738	613756	0.0464778	sig	4.68526e-06	ns
ERIOBOTRYA_JAP	CON_AL3_H19_SELBST	CON_AL4_H13	-2517.14	1.64071e-11	0.0925072	0.00557387	0	0.212924	108155	-2520.21	0.00286413	0.0456738	0.211948	110742	0.00286413	0.0456738	613756	0.0464778	sig	4.68526e-06	ns
ERIOBOTRYA_JAP	CON_AL3_H21_SELBST	CON_AL4_H13	-2517.14	1.64071e-11	0.0925072	0.00557387	0	0.212924	108155	-2520.21	0.00286413	0.0456738	0.211948	110742	0.00286413	0.0456738	613756	0.0464778	sig	4.68526e-06	ns
ERIOBOTRYA_JAP	CON_AL1_194_SELBST	CON_AL4_H17_SELBST	-2522.32	2.11624e-12	0.0787372	0.00520797	0	0.210986	112276	-2525.37	0.00274535	0.0380914	0.210022	114843	0.00274535	0.0380914	609769	0.0474137	sig	4.77961e-06	ns
ERIOBOTRYA_JAP	CON_AL1_H17_SELBST	CON_AL4_H17_SELBST	-2522.32	2.11624e-12	0.0787372	0.00520797	0	0.210986	112276	-2525.37	0.00274535	0.0380914	0.210022	114843	0.00274535	0.0380914	609769	0.0474137	sig	4.77961e-06	ns
ERIOBOTRYA_JAP	CON_AL1_H20_SELBST	CON_AL4_H17_SELBST	-2522.32	2.11624e-12	0.0787372	0.00520797	0	0.210986	112276	-2525.37	0.00274535	0.0380914	0.210022	114843	0.00274535	0.0380914	609769	0.0474137	sig	4.77961e-06	ns
ERIOBOTRYA_JAP	CON_AL1_H21_SELBST	CON_AL4_H17_SELBST	-2522.32	2.11624e-12	0.0787372	0.00520797	0	0.210986	112276	-2525.37	0.00274535	0.0380914	0.210022	114843	0.00274535	0.0380914	609769	0.0474137	sig	4.77961e-06	ns
ERIOBOTRYA_JAP	CON_AL1_GCA0_SELBST	CON_AL4_H17_SELBST	-2522.31	5.44321e-11	0.0787397	0.00520912	0	0.210988	112261	-2525.35	0.00274657	0.0380926	0.210023	114852	0.00274657	0.0380926	609615	0.0474503	sig	4.7833e-06	ns
ERIOBOTRYA_JAP	CON_AL1_H13_SELBST	CON_AL4_H17_SELBST	-2522.31	5.44321e-11	0.0787397	0.00520912	0	0.210988	112261	-2525.35	0.00274657	0.0380926	0.210023	114852	0.00274657	0.0380926	609615	0.0474503	sig	4.7833e-06	ns
ERIOBOTRYA_JAP	CON_AL3_H13_SELBST	CON_AL4_H13	-2520.4	0	0.0923067	0.00557306	0	0.21525	107926	-2523.45	0.00287895	0.045621	0.214195	110497	0.00287895	0.045621	609177	0.0475543	sig	4.79378e-06	ns
ERIOBOTRYA_JAP	CON_AL1_H19_SELBST	CON_AL4_H20	-2641.19	0.0031319	0.0817896	0.0205241	0.0160336	0.210864	116351	-2644.21	0.011816	0.0488785	0.21069	115545	0.011816	0.0488785	604312	0.0487251	sig	4.9118e-06	ns
ERIOBOTRYA_JAP	CON_AL1_H19_SELBST	CON_AL4_H19_SELBST	-2545.49	0.00374904	0.0896113	0.00974247	0	0.210178	109835	-2548.19	0.00688681	0.0430659	0.208607	113186	0.00688681	0.0430659	539077	0.0675165	ns	6.8061e-06	ns
ERIOBOTRYA_JAP	CON_AL3_H20_SELBST	CON_AL4_H17_SELBST	-2516.09	0	0.0783113	0.00520991	0	0.212851	112051	-2518.77	0.00275987	0.0380162	0.211981	114062	0.00275987	0.0380162	535928	0.0685878	ns	6.91409e-06	ns
ERIOBOTRYA_JAP	CON_AL3_194_SELBST	CON_AL4_H17_SELBST	-2514.66	0	0.0779766	0.00520993	0	0.212941	110734	-2517.32	0.0027599	0.0379417	0.2119	112659	0.0027599	0.0379417	532658	0.0697185	ns	7.02807e-06	ns
ERIOBOTRYA_JAP	CON_AL3_GCA0_SELBST	CON_AL4_H17_SELBST	-2514.66	0	0.0779766	0.00520993	0	0.212941	110734	-2517.32	0.0027599	0.0379417	0.2119	112659	0.0027599	0.0379417	532658	0.0697185	ns	7.02807e-06	ns
ERIOBOTRYA_JAP	CON_AL3_H17_SELBST	CON_AL4_H17_SELBST	-2514.66	0	0.0779766	0.00520993	0	0.212941	110734	-2517.32	0.0027599	0.0379417	0.2119	112659	0.0027599	0.0379417	532658	0.0697185	ns	7.02807e-06	ns
ERIOBOTRYA_JAP	CON_AL3_H19_SELBST	CON_AL4_H17_SELBST	-2514.66	0	0.0779766	0.00520993	0	0.212941	110734	-2517.32	0.0027599	0.0379417	0.2119	112659	0.0027599	0.0379417	532658	0.0697185	ns	7.02807e-06	ns
ERIOBOTRYA_JAP	CON_AL3_H21_SELBST	CON_AL4_H17_SELBST	-2514.66	0	0.0779766	0.00520993	0	0.212941	110734	-2517.32	0.0027599	0.0379417	0.2119	112659	0.0027599	0.0379417	532658	0.0697185	ns	7.02807e-06	ns
ERIOBOTRYA_JAP	CON_AL4_H20	CON_AL4_H17_SELBST	-2518.71	0.0116652	0.00945517	0	0	0.217075	113511	-2521.36	0.00550403	0.00454148	0.220045	11407	0.00550403	0.00454148	52925	0.0709167	ns	7.14886e-06	ns
ERIOBOTRYA_JAP	CON_AL3_H13_SELBST	CON_AL4_H17_SELBST	-2517.92	0	0.0778143	0.00520976	0	0.215129	110504	-2520.56	0.00277366	0.0379013	0.214148	112409	0.00277366	0.0379013	528416	0.071213	ns	7.17873e-06	ns
ERIOBOTRYA_JAP	CON_AL4_H20	CON_AL4_H13	-2520.55	0.00891347	0.019912	0	0	0.22064	110652	-2522.86	0.00430816	0.00969165	0.223016	111906	0.00430816	0.00969165	461288	0.0996152	ns	1.00419e-05	ns
ERIOBOTRYA_JAP	CON_AL2_GCA0_SELBST	CON_AL3_H20_SELBST	-2556.09	0.00472736	0	0.00198261	0.0741853	0.209477	114712	-2558.23	0.00335506	0.0372921	0.209565	11461	0.00335506	0.0372921	429241	0.116927	ns	1.1787e-05	ns
ERIOBOTRYA_JAP	CON_AL2_H19_SELBST	CON_AL3_H20_SELBST	-2556.09	0.00472736	0	0.00198261	0.0741853	0.209477	114712	-2558.23	0.00335506	0.0372921	0.209565	11461	0.00335506	0.0372921	429241	0.116927	ns	1.1787e-05	ns
ERIOBOTRYA_JAP	PYRCOM	CYDOBL	-2196.59	0.011505	0.0343069	0.00240854	0.0542088	0.0480492	0.317344	-2198.62	0.0069695	0.0443506	0.0475955	0.318794	0.0069695	0.0443506	406104	0.131267	ns	1.32326e-05	ns
ERIOBOTRYA_JAP	CON_AL1_H19_SELBST	CON_AL4_H17_SELBST	-2536.87	0.00438436	0.0791806	0.00652966	0	0.209767	112033	-2538.81	0.00550566	0.038205	0.209146	114705	0.00550566	0.038205	389739	0.14246	ns	1.43609e-05	ns
ERIOBOTRYA_JAP	CON_AL2_GCA0_SELBST	CON_AL3_H19_SELBST	-2551.84	0.0047273	0	0.00198246	0.0683766	0.209506	114716	-2553.52	0.00335488	0.0343785	0.209499	11435	0.00335488	0.0343785	335794	0.186566	ns	1.88071e-05	ns
ERIOBOTRYA_JAP	CON_AL2_H19_SELBST	CON_AL3_GCA0_SELBST	-2551.84	0.0047273	0	0.00198246	0.0683766	0.209506	114716	-2553.52	0.00335488	0.0343785	0.209499	11435	0.00335488	0.0343785	335794	0.186566	ns	1.88071e-05	ns
ERIOBOTRYA_JAP	CON_AL2_H19_SELBST	CON_AL3_H17_SELBST	-2551.84	0.0047273	0	0.00198246	0.0683766	0.209506	114716	-2553.52	0.00335481	0.0343785	0.209499	11435	0.00335481	0.0343785	335794	0.186566	ns	1.88071e-05	ns
ERIOBOTRYA_JAP	CON_AL2_GCA0_SELBST	CON_AL3_194_SELBST	-2551.84	0.0047273	0	0.00198246	0.0683766	0.209506	114716	-2553.52	0.00335486	0.0343727	0.209564	114349	0.00335486	0.0343727	335793	0.186567	ns	1.88072e-05	ns
ERIOBOTRYA_JAP	CON_AL2_GCA0_SELBST	CON_AL3_GCA0_SELBST	-2551.84	0.0047273	0	0.00198246	0.0683766	0.209506	114716	-2553.52	0.00335486	0.0343715	0.209564	114349	0.00335486	0.0343715	335793	0.186567	ns	1.88072e-05	ns
ERIOBOTRYA_JAP	CON_AL2_GCA0_SELBST	CON_AL3_H17_SELBST	-2551.84	0.0047273	0	0.00198246	0.0683766	0.209506	114716	-2553.52	0.00335486	0.0343715	0.209564	114349	0.00335486	0.0343715	335793	0.186567	ns	1.88072e-05	ns
ERIOBOTRYA_JAP	CON_AL2_GCA0_SELBST	CON_AL3_H21_SELBST	-2551.84	0.0047273	0	0.00198246	0.0683766	0.209506	114716	-2553.52	0.00335486	0.0343737	0.209564	11435	0.00335486	0.0343737	335793	0.186567	ns	1.88072e-05	ns
ERIOBOTRYA_JAP	CON_AL2_H19_SELBST	CON_AL3_194_SELBST	-2551.84	0.0047273	0	0.00198246	0.0683766	0.209506	114716	-2553.52	0.00335486	0.0343727	0.209564	114349	0.00335486	0.0343727	335793	0.186567	ns	1.88072e-05	ns
ERIOBOTRYA_JAP	CON_AL2_H19_SELBST	CON_AL3_H19_SELBST	-2551.84	0.0047273	0	0.00198246	0.0683766	0.209506	114716	-2553.52	0.00335486	0.0343715	0.209564	114349	0.00335486	0.0343715	335793	0.186567	ns	1.88072e-05	ns
ERIOBOTRYA_JAP	CON_AL2_H19_SELBST	CON_AL3_H21_SELBST	-2551.84	0.0047273	0	0.00198246	0.0683766	0.209506	114716	-2553.52	0.00335486	0.0343737	0.209564	11435	0.00335486	0.0343737	335793	0.186567	ns	1.88072e-05	ns
ERIOBOTRYA_JAP	CON_AL1_194_SELBST	CON_AL2_GCA0_SELBST	-2576.21	0.00196231	0.0974767	0.00473115	0.00543873	0.209494	11399	-2577.88	0.0033409	0.0516549	0.209533	113245	0.0033409	0.0516549	333768	0.188465	ns	1.89985e-05	ns
ERIOBOTRYA_JAP	CON_AL1_194_SELBST	CON_AL2_H19_SELBST	-2576.21	0.00196231	0.0974767	0.00473115	0.00543873	0.209494	11399	-2577.88	0.0033409	0.0516549	0.209533	113245	0.0033409	0.0516549	333768	0.188465	ns	1.89985e-05	ns
ERIOBOTRYA_JAP	CON_AL1_H17_SELBST	CON_AL2_GCA0_SELBST	-2576.21	0.00196231	0.0974767	0.00473115	0.00543873	0.209494	11399	-2577.88	0.0033409	0.0516549	0.209533	113245	0.0033409	0.0516549	333768	0.188465	ns	1.89985e-05	ns
ERIOBOTRYA_JAP	CON_AL1_H17_SELBST	CON_AL2_H19_SELBST	-2576.21	0.00196231	0.0974767	0.00473115	0.00543873	0.209494	11399	-2577.88	0.0033409	0.0516549	0.209533	113245	0.0033409	0.0516549	333768	0.188465	ns	1.89985e-05	ns
ERIOBOTRYA_JAP	CON_AL1_H20_SELBST	CON_AL2_GCA0_SELBST	-2576.21	0.00196231	0.0974767	0.00473115	0.00543873	0.209494	11399	-2577.88	0.0033409	0.0516549	0.209533	113245	0.0033409	0.0516549	333768	0.188465	ns	1.89985e-05	ns
ERIOBOTRYA_JAP	CON_AL1_H20_SELBST	CON_AL2_H19_SELBST	-2576.21	0.00196231	0.0974767	0.00473115	0.00543873	0.209494	11399	-2577.88	0.0033409	0.0516549	0.209533	113245	0.0033409	0.0516549	333768	0.188465	ns	1.89985e-05	ns
ERIOBOTRYA_JAP	CON_AL1_H21_SELBST	CON_AL2_GCA0_SELBST	-2576.21	0.00196231	0.0974767	0.00473115	0.00543873	0.209494	11399	-2577.88	0.0033409	0.0516549	0.209533	113245	0.0033409	0.0516549	333768	0.188465	ns	1.89985e-05	ns
ERIOBOTRYA_JAP	CON_AL1_H21_SELBST	CON_AL2_H19_SELBST	-2576.21	0.00196231	0.0974767	0.00473115	0.00543873	0.209494	11399	-2577.88	0.0033409	0.0516549	0.209533	113245	0.0033409	0.0516549	333768	0.188465	ns	1.89985e-05	ns
ERIOBOTRYA_JAP	CON_AL1_GCA0_SELBST	CON_AL2_GCA0_SELBST	-2576.21	0.00196048	0.0978027	0.00473278	0.00526687	0.209489	114072	-2577.88	0.00334215	0.0516638	0.209534	113251	0.00334215	0.0516638	333606	0.188618	ns	1.90139e-05	ns
ERIOBOTRYA_JAP	CON_AL1_GCA0_SELBST	CON_AL2_H19_SELBST	-2576.21	0.00196048	0.0978027	0.00473278	0.00526687	0.209489	114072	-2577.88	0.00334215	0.0516638	0.209534	113251	0.00334215	0.0516638	333606	0.188618	ns	1.90139e-05	ns
ERIOBOTRYA_JAP	CON_AL1_H13_SELBST	CON_AL2_GCA0_SELBST	-2576.21	0.00196048	0.0978027	0.00473278	0.00526687	0.209489	114072	-2577.88	0.00334215	0.0516638	0.209534	113251	0.00334215	0.0516638	333606	0.188618	ns	1.90139e-05	ns
ERIOBOTRYA_JAP	CON_AL1_H13_SELBST	CON_AL2_H19_SELBST	-2576.21	0.00196048	0.0978027	0.00473278	0.00526687	0.209489	114072	-2577.88	0.00334215	0.0516638	0.209534	113251	0.00334215	0.0516638	333606	0.188618	ns	1.90139e-05	ns
ERIOBOTRYA_JAP	CON_AL2_194_SELBST	CON_AL4_H19_SELBST	-2489.43	0	0.00960452	0.0051441	0	0.213311	114628	-2491.08	0.00272237	0.00457288	0.21221	115275	0.00272237	0.00457288	32976	0.192281	ns	1.93832e-05	ns
ERIOBOTRYA_JAP	CON_AL2_H13_SELBST	CON_AL4_H19_SELBST	-2489.43	0	0.00960452	0.0051441	0	0.213311	114628	-2491.08	0.00272237	0.00457288	0.21221	115275	0.00272237	0.00457288	32976	0.192281	ns	1.93832e-05	ns
ERIOBOTRYA_JAP	CON_AL2_H17_SELBST	CON_AL4_H19_SELBST	-2489.43	0	0.00960452	0.0051441	0	0.213311	114628	-2491.08	0.00272237	0.00457288	0.21221	115275	0.00272237	0.00457288	32976	0.192281	ns	1.93832e-05	ns
ERIOBOTRYA_JAP	CON_AL2_H20_SELBST	CON_AL4_H19_SELBST	-2489.43	0	0.00960452	0.0051441	0	0.213311	114628	-2491.08	0.00272237	0.00457288	0.21221	115275	0.00272237	0.00457288	32976	0.192281	ns	1.93832e-05	ns
ERIOBOTRYA_JAP	CON_AL2_H21_SELBST	CON_AL4_H19_SELBST	-2489.43	0	0.00960452	0.0051441	0	0.213311	114628	-2491.08	0.00272237	0.00457288	0.21221	115275	0.00272237	0.00457288	32976	0.192281	ns	1.93832e-05	ns
ERIOBOTRYA_JAP	CON_AL4_H20	CON_AL4_H19_SELBST	-2530.92	0.0113993	0.0189802	0.00285025	0	0.21754	111349	-2532.51	0.00688941	0.00909451	0.21959	112627	0.00688941	0.00909451	318628	0.203287	ns	2.04926e-05	ns
ERIOBOTRYA_JAP	CON_AL1_H19_SELBST	CON_AL2_GCA0_SELBST	-2589.76	0.00530508	0.0978074	0.00474824	0.00533074	0.209759	11385	-2591.25	0.00502785	0.0517426	0.209862	113109	0.00502785	0.0517426	298709	0.224575	ns	2.26386e-05	ns
ERIOBOTRYA_JAP	CON_AL1_H19_SELBST	CON_AL2_H19_SELBST	-2589.76	0.00530508	0.0978074	0.00474824	0.00533074	0.209759	11385	-2591.25	0.00502785	0.0517426	0.209862	113109	0.00502785	0.0517426	298709	0.224575	ns	2.26386e-05	ns
ERIOBOTRYA_JAP	CON_AL2_GCA0_SELBST	CON_AL3_H13_SELBST	-2559.19	0.00419436	0	0.00419979	0.0682944	0.209506	114694	-2560.67	0.00419702	0.0343508	0.209646	114346	0.00419702	0.0343508	296502	0.227067	ns	2.28898e-05	ns
ERIOBOTRYA_JAP	CON_AL2_H19_SELBST	CON_AL3_H13_SELBST	-2559.19	0.00419436	0	0.00419979	0.0682944	0.209506	114694	-2560.67	0.00419702	0.0343508	0.209646	114346	0.00419702	0.0343508	296502	0.227067	ns	2.28898e-05	ns
ERIOBOTRYA_JAP	PYRCOM	MALUS_DOM_AFL2	-2185.1	0.0121532	0.0397757	0.00449416	0.0257237	0.0461468	0.31512	-2186.43	0.00834826	0.0327332	0.0460337	0.314762	0.00834826	0.0327332	266925	0.263257	ns	2.6538e-05	ns
ERIOBOTRYA_JAP	CON_AL2_GCA0_SELBST	CON_AL4_H19_SELBST	-2493.93	5.06291e-11	0.0103051	0.00514754	0.00811991	0.213423	112249	-2495.12	0.00272356	0.00916281	0.212429	112294	0.00272356	0.00916281	238188	0.303936	ns	3.06387e-05	ns
ERIOBOTRYA_JAP	CON_AL2_H19_SELBST	CON_AL4_H19_SELBST	-2493.93	5.06291e-11	0.0103051	0.00514754	0.00811991	0.213423	112249	-2495.12	0.00272356	0.00916281	0.212429	112294	0.00272356	0.00916281	238188	0.303936	ns	3.06387e-05	ns
ERIOBOTRYA_JAP	CON_AL4_H17_SELBST	CON_AL4_H19_SELBST	-2157.17	6.41625e-12	0.00871358	0.00256894	0	0.186806	0.891805	-2158.3	0.0012838	0.00435024	0.186916	0.896016	0.0012838	0.00435024	226149	0.322792	ns	3.25395e-05	ns
ERIOBOTRYA_JAP	CON_AL3_H13_SELBST	CON_AL3_H20_SELBST	-2472.5	0.00166996	0	0	0.0055445	0.208997	119231	-2473.62	0.000834822	0.00277042	0.20907	119587	0.000834822	0.00277042	223024	0.327876	ns	3.3052e-05	ns
ERIOBOTRYA_JAP	CON_AL2_194_SELBST	CON_AL4_H13	-2482.96	0	0.0100815	0.00274187	0	0.213387	114247	-2484.03	0.00141064	0.00487684	0.212838	114955	0.00141064	0.00487684	215141	0.341058	ns	3.43808e-05	ns
ERIOBOTRYA_JAP	CON_AL2_H13_SELBST	CON_AL4_H13	-2482.96	0	0.0100815	0.00274187	0	0.213387	114247	-2484.03	0.00141064	0.00487684	0.212838	114955	0.00141064	0.00487684	215141	0.341058	ns	3.43808e-05	ns
ERIOBOTRYA_JAP	CON_AL2_H17_SELBST	CON_AL4_H13	-2482.96	0	0.0100815	0.00274187	0	0.213387	114247	-2484.03	0.00141064	0.00487684	0.212838	114955	0.00141064	0.00487684	215141	0.341058	ns	3.43808e-05	ns
ERIOBOTRYA_JAP	CON_AL2_H20_SELBST	CON_AL4_H13	-2482.96	0	0.0100815	0.00274187	0	0.213387	114247	-2484.03	0.00141064	0.00487684	0.212838	114955	0.00141064	0.00487684	215141	0.341058	ns	3.43808e-05	ns
ERIOBOTRYA_JAP	CON_AL2_H21_SELBST	CON_AL4_H13	-2482.96	2.38819e-13	0.0100815	0.00274187	0	0.213387	114247	-2484.03	0.00141064	0.00487684	0.212838	114955	0.00141064	0.00487684	215141	0.341058	ns	3.43808e-05	ns
ERIOBOTRYA_JAP	MALUS_DOM_AFL2	PSEUDOCYD_SIN	-2217.99	0.00612622	0.0367235	0.0108051	0.0727748	0.0472756	0.302996	-2219.05	0.00843383	0.0546097	0.0473223	0.30247	0.00843383	0.0546097	211781	0.346835	ns	3.49632e-05	ns
ERIOBOTRYA_JAP	PYRCOM	PSEUDOCYD_SIN	-2233.81	0.0125344	0.0290137	0.00797572	0.06528	0.0502611	0.324684	-2234.85	0.0102854	0.0472742	0.0501017	0.324263	0.0102854	0.0472742	208653	0.352302	ns	3.55143e-05	ns
ERIOBOTRYA_JAP	CON_AL1_H19_SELBST	CON_AL3_GCA0_SELBST	-2521.48	0.00331443	0.0336807	0	0.0113735	0.20708	118773	-2522.52	0.00166766	0.0225723	0.207492	118886	0.00166766	0.0225723	20814	0.353207	ns	3.56055e-05	ns
ERIOBOTRYA_JAP	CON_AL1_H19_SELBST	CON_AL3_H17_SELBST	-2521.48	0.00331443	0.0336816	0	0.0113731	0.207065	118772	-2522.52	0.00166766	0.0225723	0.207492	118886	0.00166766	0.0225723	20814	0.353207	ns	3.56055e-05	ns
ERIOBOTRYA_JAP	CON_AL1_H19_SELBST	CON_AL3_H19_SELBST	-2521.48	0.00331443	0.0336808	0	0.0113735	0.20708	118773	-2522.52	0.00166766	0.0225723	0.207492	118886	0.00166766	0.0225723	20814	0.353207	ns	3.56055e-05	ns
ERIOBOTRYA_JAP	CON_AL1_H19_SELBST	CON_AL3_194_SELBST	-2521.48	0.00331443	0.0336614	0	0.0113861	0.207063	118682	-2522.52	0.00166766	0.0225723	0.207492	118886	0.00166766	0.0225723	208138	0.353211	ns	3.56059e-05	ns
ERIOBOTRYA_JAP	CON_AL1_H19_SELBST	CON_AL3_H21_SELBST	-2521.48	0.00331443	0.0336597	0	0.0113871	0.207063	11868	-2522.52	0.00166766	0.0225723	0.207492	118886	0.00166766	0.0225723	208137	0.353212	ns	3.5606e-05	ns
ERIOBOTRYA_JAP	CON_AL2_GCA0_SELBST	CON_AL4_H17_SELBST	-2481.87	3.83127e-12	0	0.0025676	0.0087692	0.213458	113645	-2482.85	0.00136077	0.00457129	0.212877	113733	0.00136077	0.00457129	195318	0.376594	ns	3.79631e-05	ns
ERIOBOTRYA_JAP	CON_AL2_H19_SELBST	CON_AL4_H17_SELBST	-2481.87	3.83127e-12	0	0.0025676	0.0087692	0.213458	113645	-2482.85	0.00136077	0.00457129	0.212877	113733	0.00136077	0.00457129	195318	0.376594	ns	3.79631e-05	ns
ERIOBOTRYA_JAP	CON_AL2_194_SELBST	CON_AL3_H20_SELBST	-2558.1	0.00472682	0.00778771	0.00197976	0.0665885	0.209398	117061	-2559.06	0.00335384	0.0373209	0.209459	11628	0.00335384	0.0373209	192298	0.382322	ns	3.85405e-05	ns
ERIOBOTRYA_JAP	CON_AL2_H13_SELBST	CON_AL3_H20_SELBST	-2558.1	0.00472682	0.00778771	0.00197976	0.0665885	0.209398	117061	-2559.06	0.00335384	0.0373209	0.209459	11628	0.00335384	0.0373209	192298	0.382322	ns	3.85405e-05	ns
ERIOBOTRYA_JAP	CON_AL2_H17_SELBST	CON_AL3_H20_SELBST	-2558.1	0.00472682	0.00778771	0.00197976	0.0665885	0.209398	117061	-2559.06	0.00335384	0.0373209	0.209459	11628	0.00335384	0.0373209	192298	0.382322	ns	3.85405e-05	ns
ERIOBOTRYA_JAP	CON_AL2_H20_SELBST	CON_AL3_H20_SELBST	-2558.1	0.00472682	0.00778771	0.00197976	0.0665885	0.209398	117061	-2559.06	0.00335384	0.0373209	0.209459	11628	0.00335384	0.0373209	192298	0.382322	ns	3.85405e-05	ns
ERIOBOTRYA_JAP	CON_AL2_H21_SELBST	CON_AL3_H20_SELBST	-2558.1	0.00472686	0.00779316	0.00197976	0.0665939	0.209398	117061	-2559.06	0.00335383	0.0373209	0.209459	11628	0.00335383	0.0373209	192298	0.382324	ns	3.85407e-05	ns
ERIOBOTRYA_JAP	CON_AL2_194_SELBST	CON_AL2_GCA0_SELBST	-2478.83	0	0.0109401	0	0	0.213454	114734	-2479.71	1.38441e-11	0.00546922	0.213478	115429	1.38441e-11	0.00546922	175727	0.415349	ns	4.18699e-05	ns
ERIOBOTRYA_JAP	CON_AL2_GCA0_SELBST	CON_AL2_H13_SELBST	-2478.83	7.98059e-12	0	0	0.0109401	0.213466	114736	-2479.71	5.12417e-12	0.00546917	0.213364	115431	5.12417e-12	0.00546917	175727	0.415349	ns	4.18699e-05	ns
ERIOBOTRYA_JAP	CON_AL2_H17_SELBST	CON_AL2_H19_SELBST	-2478.83	0	0.0109401	0	0	0.213441	114736	-2479.71	0	0.00546917	0.213359	115431	0	0.00546917	175727	0.415349	ns	4.18699e-05	ns
ERIOBOTRYA_JAP	CON_AL2_H19_SELBST	CON_AL2_H20_SELBST	-2478.83	7.98059e-12	0	0	0.0109401	0.213466	114736	-2479.71	5.12417e-12	0.00546917	0.213364	115431	5.12417e-12	0.00546917	175727	0.415349	ns	4.18699e-05	ns
ERIOBOTRYA_JAP	CON_AL2_GCA0_SELBST	CON_AL2_H17_SELBST	-2478.83	6.5254e-13	0	0	0.0109401	0.213464	114735	-2479.71	5.12417e-12	0.0054693	0.213421	115426	5.12417e-12	0.0054693	175727	0.415351	ns	4.18701e-05	ns
ERIOBOTRYA_JAP	CON_AL2_H19_SELBST	CON_AL2_H21_SELBST	-2478.83	6.5254e-13	0	0	0.0109401	0.213464	114735	-2479.71	5.12417e-12	0.0054693	0.213421	115426	5.12417e-12	0.0054693	175727	0.415351	ns	4.18701e-05	ns
ERIOBOTRYA_JAP	CON_AL2_194_SELBST	CON_AL2_H19_SELBST	-2478.83	0	0.0109401	0	0	0.213527	114654	-2479.71	1.30198e-11	0.00546924	0.21341	11543	1.30198e-11	0.00546924	175722	0.41536	ns	4.1871e-05	ns
ERIOBOTRYA_JAP	CON_AL2_GCA0_SELBST	CON_AL2_H20_SELBST	-2478.83	4.17572e-13	0	0	0.0109401	0.213527	114654	-2479.71	4.4913e-13	0.00546921	0.21342	115447	4.4913e-13	0.00546921	175722	0.41536	ns	4.1871e-05	ns
ERIOBOTRYA_JAP	CON_AL2_GCA0_SELBST	CON_AL2_H21_SELBST	-2478.83	6.23007e-14	0	0	0.0109401	0.213332	114776	-2479.71	4.4913e-13	0.0054693	0.213421	115426	4.4913e-13	0.0054693	175722	0.41536	ns	4.1871e-05	ns
ERIOBOTRYA_JAP	CON_AL2_H13_SELBST	CON_AL2_H19_SELBST	-2478.83	0	0.0109401	3.46945e-13	0	0.213527	114654	-2479.71	1.30198e-11	0.00546924	0.21341	11543	1.30198e-11	0.00546924	175722	0.41536	ns	4.1871e-05	ns
ERIOBOTRYA_JAP	CON_AL1_H17_SELBST	CON_AL1_H19_SELBST	-2480.63	1.04486e-14	0	0.00331133	0	0.206881	122644	-2481.49	0.0016604	0	0.207248	122625	0.0016604	0	17175	0.423691	ns	4.27108e-05	ns
ERIOBOTRYA_JAP	CON_AL1_194_SELBST	CON_AL1_H19_SELBST	-2480.63	6.25942e-11	0	0.00331133	0	0.206838	122644	-2481.49	0.00166039	0	0.207249	122569	0.00166039	0	171748	0.423695	ns	4.27112e-05	ns
ERIOBOTRYA_JAP	CON_AL1_H19_SELBST	CON_AL1_H21_SELBST	-2480.63	0.00331133	0	0	0	0.206953	122642	-2481.49	0.00166039	0	0.207249	122568	0.00166039	0	171747	0.423697	ns	4.27114e-05	ns
ERIOBOTRYA_JAP	CON_AL1_H19_SELBST	CON_AL1_H20_SELBST	-2480.63	0.00331133	0	0	0	0.206965	122642	-2481.49	0.00166039	0	0.207249	122568	0.00166039	0	171747	0.423698	ns	4.27115e-05	ns
ERIOBOTRYA_JAP	CON_AL1_GCA0_SELBST	CON_AL1_H19_SELBST	-2480.63	6.05256e-11	0	0.00331178	0	0.206882	122653	-2481.49	0.00166098	0	0.20725	122576	0.00166098	0	171656	0.423891	ns	4.27309e-05	ns
ERIOBOTRYA_JAP	CON_AL1_H13_SELBST	CON_AL1_H19_SELBST	-2480.63	0	0	0.00331178	0	0.206882	122653	-2481.49	0.00166098	0	0.20725	122576	0.00166098	0	171656	0.423891	ns	4.27309e-05	ns
ERIOBOTRYA_JAP	CON_AL1_H19_SELBST	CON_AL3_H20_SELBST	-2526.77	0.00331452	0.0274	0	0.0233358	0.207046	11921	-2527.63	0.00166773	0.0254298	0.207415	119166	0.00166773	0.0254298	170674	0.425977	ns	4.29412e-05	ns
ERIOBOTRYA_JAP	CON_AL1_194_SELBST	CON_AL3_H13_SELBST	-2514.1	0	0.0336754	0.00166968	0.01133	0.207061	118794	-2514.95	0.000831664	0.022521	0.207131	119001	0.000831664	0.022521	169399	0.4287	ns	4.32157e-05	ns
ERIOBOTRYA_JAP	CON_AL1_H17_SELBST	CON_AL3_H13_SELBST	-2514.1	0	0.0336754	0.00166968	0.01133	0.207061	118794	-2514.95	0.000831664	0.022521	0.207131	119001	0.000831664	0.022521	169399	0.4287	ns	4.32157e-05	ns
ERIOBOTRYA_JAP	CON_AL1_H20_SELBST	CON_AL3_H13_SELBST	-2514.1	0	0.0336754	0.00166968	0.01133	0.207061	118794	-2514.95	0.000831664	0.022521	0.207131	119001	0.000831664	0.022521	169399	0.4287	ns	4.32157e-05	ns
ERIOBOTRYA_JAP	CON_AL1_H21_SELBST	CON_AL3_H13_SELBST	-2514.1	0	0.0336754	0.00166968	0.01133	0.207061	118794	-2514.95	0.000831664	0.022521	0.207131	119001	0.000831664	0.022521	169399	0.4287	ns	4.32157e-05	ns
ERIOBOTRYA_JAP	CON_AL1_GCA0_SELBST	CON_AL3_H13_SELBST	-2514.1	4.19266e-12	0.0336925	0.00166992	0.011323	0.207053	118813	-2514.95	0.000831967	0.0225207	0.207133	11901	0.000831967	0.0225207	16932	0.428871	ns	4.3233e-05	ns
ERIOBOTRYA_JAP	CON_AL1_H13_SELBST	CON_AL3_H13_SELBST	-2514.1	4.19266e-12	0.0336925	0.00166992	0.011323	0.207053	118813	-2514.95	0.000831967	0.0225207	0.207133	11901	0.000831967	0.0225207	16932	0.428871	ns	4.3233e-05	ns
ERIOBOTRYA_JAP	CON_AL1_194_SELBST	CON_AL2_H13_SELBST	-2577.91	0.00195601	0.0810028	0.00473218	0.0221175	0.209413	115203	-2578.71	0.00333974	0.0517038	0.209495	114885	0.00333974	0.0517038	160006	0.449315	ns	4.52939e-05	ns
ERIOBOTRYA_JAP	CON_AL1_194_SELBST	CON_AL2_H17_SELBST	-2577.91	0.00195602	0.0810043	0.00473218	0.0221166	0.209412	115204	-2578.71	0.00333974	0.0517038	0.209495	114885	0.00333974	0.0517038	160006	0.449315	ns	4.52939e-05	ns
ERIOBOTRYA_JAP	CON_AL1_194_SELBST	CON_AL2_H20_SELBST	-2577.91	0.00195601	0.0810028	0.00473218	0.0221175	0.209413	115203	-2578.71	0.00333974	0.0517038	0.209495	114885	0.00333974	0.0517038	160006	0.449315	ns	4.52939e-05	ns
ERIOBOTRYA_JAP	CON_AL1_194_SELBST	CON_AL2_H21_SELBST	-2577.91	0.00195602	0.0810043	0.00473218	0.0221166	0.209412	115204	-2578.71	0.00333974	0.0517038	0.209495	114885	0.00333974	0.0517038	160006	0.449315	ns	4.52939e-05	ns
ERIOBOTRYA_JAP	CON_AL1_H17_SELBST	CON_AL2_H13_SELBST	-2577.91	0.00195601	0.0810028	0.00473218	0.0221175	0.209413	115203	-2578.71	0.00333974	0.0517038	0.209495	114885	0.00333974	0.0517038	160006	0.449315	ns	4.52939e-05	ns
ERIOBOTRYA_JAP	CON_AL1_H17_SELBST	CON_AL2_H17_SELBST	-2577.91	0.00195602	0.0810043	0.00473218	0.0221166	0.209412	115204	-2578.71	0.00333974	0.0517038	0.209495	114885	0.00333974	0.0517038	160006	0.449315	ns	4.52939e-05	ns
ERIOBOTRYA_JAP	CON_AL1_H17_SELBST	CON_AL2_H20_SELBST	-2577.91	0.00195601	0.0810028	0.00473218	0.0221175	0.209413	115203	-2578.71	0.00333974	0.0517038	0.209495	114885	0.00333974	0.0517038	160006	0.449315	ns	4.52939e-05	ns
ERIOBOTRYA_JAP	CON_AL1_H17_SELBST	CON_AL2_H21_SELBST	-2577.91	0.00195602	0.0810043	0.00473218	0.0221166	0.209412	115204	-2578.71	0.00333974	0.0517038	0.209495	114885	0.00333974	0.0517038	160006	0.449315	ns	4.52939e-05	ns
ERIOBOTRYA_JAP	CON_AL1_H20_SELBST	CON_AL2_H13_SELBST	-2577.91	0.00195601	0.0810028	0.00473218	0.0221175	0.209413	115203	-2578.71	0.00333974	0.0517038	0.209495	114885	0.00333974	0.0517038	160006	0.449315	ns	4.52939e-05	ns
ERIOBOTRYA_JAP	CON_AL1_H20_SELBST	CON_AL2_H17_SELBST	-2577.91	0.00195602	0.0810043	0.00473218	0.0221166	0.209412	115204	-2578.71	0.00333974	0.0517038	0.209495	114885	0.00333974	0.0517038	160006	0.449315	ns	4.52939e-05	ns
ERIOBOTRYA_JAP	CON_AL1_H20_SELBST	CON_AL2_H20_SELBST	-2577.91	0.00195601	0.0810028	0.00473218	0.0221175	0.209413	115203	-2578.71	0.00333974	0.0517038	0.209495	114885	0.00333974	0.0517038	160006	0.449315	ns	4.52939e-05	ns
ERIOBOTRYA_JAP	CON_AL1_H20_SELBST	CON_AL2_H21_SELBST	-2577.91	0.00195602	0.0810043	0.00473218	0.0221166	0.209412	115204	-2578.71	0.00333974	0.0517038	0.209495	114885	0.00333974	0.0517038	160006	0.449315	ns	4.52939e-05	ns
ERIOBOTRYA_JAP	CON_AL1_H21_SELBST	CON_AL2_194_SELBST	-2577.91	0.00195624	0.0809949	0.00473208	0.0221173	0.209405	115289	-2578.71	0.00333974	0.051705	0.209344	114917	0.00333974	0.051705	160006	0.449315	ns	4.52939e-05	ns
ERIOBOTRYA_JAP	CON_AL1_H21_SELBST	CON_AL2_H13_SELBST	-2577.91	0.00195601	0.0810028	0.00473218	0.0221175	0.209413	115203	-2578.71	0.00333974	0.0517038	0.209495	114885	0.00333974	0.0517038	160006	0.449315	ns	4.52939e-05	ns
ERIOBOTRYA_JAP	CON_AL1_H21_SELBST	CON_AL2_H17_SELBST	-2577.91	0.00195602	0.0810043	0.00473218	0.0221166	0.209412	115204	-2578.71	0.00333974	0.0517038	0.209495	114885	0.00333974	0.0517038	160006	0.449315	ns	4.52939e-05	ns
ERIOBOTRYA_JAP	CON_AL1_H21_SELBST	CON_AL2_H20_SELBST	-2577.91	0.00195601	0.0810028	0.00473218	0.0221175	0.209413	115203	-2578.71	0.00333974	0.0517038	0.209495	114885	0.00333974	0.0517038	160006	0.449315	ns	4.52939e-05	ns
ERIOBOTRYA_JAP	CON_AL1_H21_SELBST	CON_AL2_H21_SELBST	-2577.91	0.00195602	0.0810043	0.00473218	0.0221166	0.209412	115204	-2578.71	0.00333974	0.0517038	0.209495	114885	0.00333974	0.0517038	160006	0.449315	ns	4.52939e-05	ns
ERIOBOTRYA_JAP	CON_AL1_194_SELBST	CON_AL2_194_SELBST	-2577.91	0.00195618	0.0809411	0.00473214	0.0221431	0.20943	115208	-2578.71	0.00333975	0.0517039	0.209503	114887	0.00333975	0.0517039	160003	0.449321	ns	4.52945e-05	ns
ERIOBOTRYA_JAP	CON_AL1_H20_SELBST	CON_AL2_194_SELBST	-2577.91	0.00195618	0.0809411	0.00473214	0.0221431	0.20943	115208	-2578.71	0.00333975	0.0517039	0.209503	114887	0.00333975	0.0517039	160003	0.449321	ns	4.52945e-05	ns
ERIOBOTRYA_JAP	CON_AL1_H17_SELBST	CON_AL2_194_SELBST	-2577.91	0.0019562	0.0809181	0.0047321	0.0221557	0.20943	115208	-2578.71	0.00333975	0.0517039	0.209503	114887	0.00333975	0.0517039	160002	0.449324	ns	4.52948e-05	ns
ERIOBOTRYA_JAP	CON_AL1_GCA0_SELBST	CON_AL2_H13_SELBST	-2577.91	0.0019578	0.0809427	0.00473238	0.02214	0.209413	115285	-2578.71	0.00334102	0.0517065	0.209502	114897	0.00334102	0.0517065	159881	0.449596	ns	4.53222e-05	ns
ERIOBOTRYA_JAP	CON_AL1_GCA0_SELBST	CON_AL2_H20_SELBST	-2577.91	0.0019578	0.0809427	0.00473238	0.02214	0.209413	115285	-2578.71	0.00334102	0.0517065	0.209502	114897	0.00334102	0.0517065	159881	0.449596	ns	4.53222e-05	ns
ERIOBOTRYA_JAP	CON_AL1_H13_SELBST	CON_AL2_H13_SELBST	-2577.91	0.0019578	0.0809427	0.00473238	0.02214	0.209413	115285	-2578.71	0.00334102	0.0517065	0.209502	114897	0.00334102	0.0517065	159881	0.449596	ns	4.53222e-05	ns
ERIOBOTRYA_JAP	CON_AL1_H13_SELBST	CON_AL2_H20_SELBST	-2577.91	0.0019578	0.0809427	0.00473238	0.02214	0.209413	115285	-2578.71	0.00334102	0.0517065	0.209502	114897	0.00334102	0.0517065	159881	0.449596	ns	4.53222e-05	ns
ERIOBOTRYA_JAP	CON_AL1_GCA0_SELBST	CON_AL2_H17_SELBST	-2577.91	0.00195781	0.080936	0.00473238	0.0221442	0.209413	115281	-2578.71	0.00334102	0.0517065	0.209502	114897	0.00334102	0.0517065	159881	0.449597	ns	4.53223e-05	ns
ERIOBOTRYA_JAP	CON_AL1_GCA0_SELBST	CON_AL2_H21_SELBST	-2577.91	0.00195781	0.080936	0.00473238	0.0221442	0.209413	115281	-2578.71	0.00334102	0.0517065	0.209502	114897	0.00334102	0.0517065	159881	0.449597	ns	4.53223e-05	ns
ERIOBOTRYA_JAP	CON_AL1_H13_SELBST	CON_AL2_H17_SELBST	-2577.91	0.00195781	0.080936	0.00473238	0.0221442	0.209413	115281	-2578.71	0.00334102	0.0517065	0.209502	114897	0.00334102	0.0517065	159881	0.449597	ns	4.53223e-05	ns
ERIOBOTRYA_JAP	CON_AL1_H13_SELBST	CON_AL2_H21_SELBST	-2577.91	0.00195781	0.080936	0.00473238	0.0221442	0.209413	115281	-2578.71	0.00334102	0.0517065	0.209502	114897	0.00334102	0.0517065	159881	0.449597	ns	4.53223e-05	ns
ERIOBOTRYA_JAP	CON_AL1_GCA0_SELBST	CON_AL2_194_SELBST	-2577.91	0.00195783	0.0809172	0.00473236	0.0221615	0.209432	115217	-2578.71	0.00334101	0.0517067	0.20948	114924	0.00334101	0.0517067	159878	0.449604	ns	4.5323e-05	ns
ERIOBOTRYA_JAP	CON_AL1_H13_SELBST	CON_AL2_194_SELBST	-2577.91	0.00195783	0.0809172	0.00473237	0.0221615	0.209432	115217	-2578.71	0.00334101	0.0517067	0.20948	114924	0.00334101	0.0517067	159878	0.449604	ns	4.5323e-05	ns
ERIOBOTRYA_JAP	CON_AL3_194_SELBST	CON_AL3_H13_SELBST	-2464.71	8.0231e-14	0	0.0016698	0	0.20899	119234	-2465.35	0.000834671	0	0.209086	11922	0.000834671	0	129991	0.52207	ns	5.2628e-05	ns
ERIOBOTRYA_JAP	CON_AL3_GCA0_SELBST	CON_AL3_H13_SELBST	-2464.71	7.63258e-12	0	0.0016698	0	0.208949	119233	-2465.35	0.000834671	0	0.209086	119221	0.000834671	0	129991	0.52207	ns	5.2628e-05	ns
ERIOBOTRYA_JAP	CON_AL3_H13_SELBST	CON_AL3_H17_SELBST	-2464.71	0.0016698	0	0	0	0.20899	119233	-2465.35	0.000834671	0	0.209087	119222	0.000834671	0	129991	0.52207	ns	5.2628e-05	ns
ERIOBOTRYA_JAP	CON_AL3_H13_SELBST	CON_AL3_H19_SELBST	-2464.71	0.0016698	0	0	0	0.20899	119234	-2465.35	0.000834671	0	0.209087	119222	0.000834671	0	129991	0.52207	ns	5.2628e-05	ns
ERIOBOTRYA_JAP	CON_AL3_H13_SELBST	CON_AL3_H21_SELBST	-2464.71	0.0016698	0	0	0	0.20899	119234	-2465.35	0.000834671	0	0.209087	119222	0.000834671	0	129991	0.52207	ns	5.2628e-05	ns
ERIOBOTRYA_JAP	CON_AL4_H19_SELBST	CON_AL4_H13	-2162.65	0.00257735	0.00908747	0	0.0094011	0.186949	0.87613	-2163.28	0.00132849	0.00924151	0.187079	0.87604	0.00132849	0.00924151	125688	0.533423	ns	5.37725e-05	ns
ERIOBOTRYA_JAP	CON_AL1_H19_SELBST	CON_AL2_194_SELBST	-2591.47	0.00530318	0.0811957	0.00474606	0.0220516	0.20971	115071	-2592.09	0.00502609	0.0517918	0.209681	11478	0.00502609	0.0517918	123846	0.538358	ns	5.427e-05	ns
ERIOBOTRYA_JAP	CON_AL1_H19_SELBST	CON_AL2_H13_SELBST	-2591.47	0.00530318	0.0811957	0.00474606	0.0220516	0.20971	115071	-2592.09	0.00502609	0.0517918	0.209681	11478	0.00502609	0.0517918	123846	0.538358	ns	5.427e-05	ns
ERIOBOTRYA_JAP	CON_AL1_H19_SELBST	CON_AL2_H17_SELBST	-2591.47	0.00530318	0.0811957	0.00474606	0.0220516	0.20971	115071	-2592.09	0.00502609	0.0517918	0.209681	11478	0.00502609	0.0517918	123846	0.538358	ns	5.427e-05	ns
ERIOBOTRYA_JAP	CON_AL1_H19_SELBST	CON_AL2_H20_SELBST	-2591.47	0.00530318	0.0811957	0.00474606	0.0220516	0.20971	115071	-2592.09	0.00502609	0.0517918	0.209681	11478	0.00502609	0.0517918	123846	0.538358	ns	5.427e-05	ns
ERIOBOTRYA_JAP	CON_AL1_H19_SELBST	CON_AL2_H21_SELBST	-2591.47	0.00530318	0.0811957	0.00474606	0.0220516	0.20971	115071	-2592.09	0.00502609	0.0517918	0.209681	11478	0.00502609	0.0517918	123846	0.538358	ns	5.427e-05	ns
ERIOBOTRYA_JAP	CON_AL2_GCA0_SELBST	CON_AL4_H13	-2487.38	1.60396e-10	0.0107738	0.00274322	0.00882204	0.213538	11195	-2488	0.00141149	0.00976612	0.213002	111973	0.00141149	0.00976612	123769	0.538566	ns	5.42909e-05	ns
ERIOBOTRYA_JAP	CON_AL2_H19_SELBST	CON_AL4_H13	-2487.38	1.60396e-10	0.0107738	0.00274322	0.00882204	0.213538	11195	-2488	0.00141149	0.00976612	0.213002	111973	0.00141149	0.00976612	123769	0.538566	ns	5.42909e-05	ns
ERIOBOTRYA_JAP	CON_AL2_H21_SELBST	CON_AL3_194_SELBST	-2553.74	0.0047269	0.012827	0.00197959	0.055775	0.209426	116504	-2554.35	0.00335371	0.0344047	0.209458	116002	0.00335371	0.0344047	121395	0.544996	ns	5.49391e-05	ns
ERIOBOTRYA_JAP	CON_AL2_194_SELBST	CON_AL3_H19_SELBST	-2553.74	0.00472684	0.0129651	0.00197964	0.0556751	0.209369	116479	-2554.35	0.00335365	0.0343964	0.209458	116012	0.00335365	0.0343964	121386	0.54502	ns	5.49415e-05	ns
ERIOBOTRYA_JAP	CON_AL2_H13_SELBST	CON_AL3_H19_SELBST	-2553.74	0.00472684	0.0129651	0.00197964	0.0556751	0.209369	116479	-2554.35	0.00335365	0.0343964	0.209458	116012	0.00335365	0.0343964	121386	0.54502	ns	5.49415e-05	ns
ERIOBOTRYA_JAP	CON_AL2_H17_SELBST	CON_AL3_H19_SELBST	-2553.74	0.00472684	0.0129651	0.00197964	0.0556751	0.209369	116479	-2554.35	0.00335365	0.0343964	0.209458	116012	0.00335365	0.0343964	121386	0.54502	ns	5.49415e-05	ns
ERIOBOTRYA_JAP	CON_AL2_H20_SELBST	CON_AL3_H19_SELBST	-2553.74	0.00472684	0.0129651	0.00197964	0.0556751	0.209369	116479	-2554.35	0.00335365	0.0343964	0.209458	116012	0.00335365	0.0343964	121386	0.54502	ns	5.49415e-05	ns
ERIOBOTRYA_JAP	CON_AL2_H21_SELBST	CON_AL3_H19_SELBST	-2553.74	0.00472683	0.0129651	0.00197967	0.0556751	0.209369	116479	-2554.35	0.00335371	0.0344046	0.209458	116012	0.00335371	0.0344046	121386	0.54502	ns	5.49415e-05	ns
ERIOBOTRYA_JAP	CON_AL2_194_SELBST	CON_AL3_H17_SELBST	-2553.74	0.00472684	0.0129669	0.00197964	0.0556723	0.209369	116477	-2554.35	0.00335371	0.0344046	0.209458	116012	0.00335371	0.0344046	121386	0.545021	ns	5.49416e-05	ns
ERIOBOTRYA_JAP	CON_AL2_H13_SELBST	CON_AL3_H17_SELBST	-2553.74	0.00472684	0.0129669	0.00197964	0.0556723	0.209369	116477	-2554.35	0.00335371	0.0344046	0.209458	116012	0.00335371	0.0344046	121386	0.545021	ns	5.49416e-05	ns
ERIOBOTRYA_JAP	CON_AL2_H17_SELBST	CON_AL3_H17_SELBST	-2553.74	0.00472684	0.0129669	0.00197964	0.0556723	0.209369	116477	-2554.35	0.00335371	0.0344046	0.209458	116012	0.00335371	0.0344046	121386	0.545021	ns	5.49416e-05	ns
ERIOBOTRYA_JAP	CON_AL2_H20_SELBST	CON_AL3_H17_SELBST	-2553.74	0.00472684	0.0129669	0.00197964	0.0556723	0.209369	116477	-2554.35	0.00335371	0.0344046	0.209458	116012	0.00335371	0.0344046	121386	0.545021	ns	5.49416e-05	ns
ERIOBOTRYA_JAP	CON_AL2_H21_SELBST	CON_AL3_GCA0_SELBST	-2553.74	0.00472683	0.0129666	0.00197967	0.0556727	0.209369	116477	-2554.35	0.00335371	0.0344046	0.209458	116012	0.00335371	0.0344046	121386	0.545021	ns	5.49416e-05	ns
ERIOBOTRYA_JAP	CON_AL2_H21_SELBST	CON_AL3_H17_SELBST	-2553.74	0.00472683	0.0129669	0.00197968	0.0556556	0.209369	116477	-2554.35	0.00335365	0.0343963	0.209458	116012	0.00335365	0.0343963	121386	0.545021	ns	5.49416e-05	ns
ERIOBOTRYA_JAP	CON_AL2_194_SELBST	CON_AL3_GCA0_SELBST	-2553.74	0.00472684	0.0129669	0.00197964	0.0556728	0.20937	116473	-2554.35	0.00335371	0.0344046	0.209458	116012	0.00335371	0.0344046	121386	0.545022	ns	5.49417e-05	ns
ERIOBOTRYA_JAP	CON_AL2_H13_SELBST	CON_AL3_GCA0_SELBST	-2553.74	0.00472684	0.0129669	0.00197964	0.0556728	0.20937	116473	-2554.35	0.00335371	0.0344046	0.209458	116012	0.00335371	0.0344046	121386	0.545022	ns	5.49417e-05	ns
ERIOBOTRYA_JAP	CON_AL2_H17_SELBST	CON_AL3_GCA0_SELBST	-2553.74	0.00472684	0.0129669	0.00197964	0.0556728	0.20937	116473	-2554.35	0.00335371	0.0344046	0.209458	116012	0.00335371	0.0344046	121386	0.545022	ns	5.49417e-05	ns
ERIOBOTRYA_JAP	CON_AL2_H20_SELBST	CON_AL3_GCA0_SELBST	-2553.74	0.00472684	0.0129669	0.00197964	0.0556728	0.20937	116473	-2554.35	0.00335371	0.0344046	0.209458	116012	0.00335371	0.0344046	121386	0.545022	ns	5.49417e-05	ns
ERIOBOTRYA_JAP	CON_AL2_194_SELBST	CON_AL3_194_SELBST	-2553.74	0.00472691	0.012462	0.00197962	0.0560777	0.209377	116545	-2554.35	0.00335365	0.0343997	0.209458	116012	0.00335365	0.0343997	121384	0.545028	ns	5.49423e-05	ns
ERIOBOTRYA_JAP	CON_AL2_H13_SELBST	CON_AL3_194_SELBST	-2553.74	0.00472691	0.012462	0.00197962	0.0560777	0.209377	116545	-2554.35	0.00335365	0.0343997	0.209458	116012	0.00335365	0.0343997	121384	0.545028	ns	5.49423e-05	ns
ERIOBOTRYA_JAP	CON_AL2_H17_SELBST	CON_AL3_194_SELBST	-2553.74	0.00472691	0.012462	0.00197962	0.0560777	0.209377	116545	-2554.35	0.00335365	0.0343997	0.209458	116012	0.00335365	0.0343997	121384	0.545028	ns	5.49423e-05	ns
ERIOBOTRYA_JAP	CON_AL2_H20_SELBST	CON_AL3_194_SELBST	-2553.74	0.00472691	0.012462	0.00197962	0.0560777	0.209377	116545	-2554.35	0.00335365	0.0343997	0.209458	116012	0.00335365	0.0343997	121384	0.545028	ns	5.49423e-05	ns
ERIOBOTRYA_JAP	CON_AL2_194_SELBST	CON_AL3_H21_SELBST	-2553.74	0.00472689	0.0130373	0.0019796	0.0555821	0.209392	116516	-2554.35	0.00335365	0.0344001	0.209458	116012	0.00335365	0.0344001	121381	0.545036	ns	5.49431e-05	ns
ERIOBOTRYA_JAP	CON_AL2_H13_SELBST	CON_AL3_H21_SELBST	-2553.74	0.00472689	0.0130373	0.0019796	0.0555821	0.209392	116516	-2554.35	0.00335365	0.0344001	0.209458	116012	0.00335365	0.0344001	121381	0.545036	ns	5.49431e-05	ns
ERIOBOTRYA_JAP	CON_AL2_H17_SELBST	CON_AL3_H21_SELBST	-2553.74	0.00472689	0.0130373	0.0019796	0.0555821	0.209392	116516	-2554.35	0.00335365	0.0344001	0.209458	116012	0.00335365	0.0344001	121381	0.545036	ns	5.49431e-05	ns
ERIOBOTRYA_JAP	CON_AL2_H20_SELBST	CON_AL3_H21_SELBST	-2553.74	0.00472689	0.0130373	0.0019796	0.0555821	0.209392	116516	-2554.35	0.00335365	0.0344001	0.209458	116012	0.00335365	0.0344001	121381	0.545036	ns	5.49431e-05	ns
ERIOBOTRYA_JAP	CON_AL2_H21_SELBST	CON_AL3_H21_SELBST	-2553.74	0.00472689	0.0130372	0.0019796	0.0555823	0.209392	116516	-2554.35	0.00335365	0.0344001	0.209458	116012	0.00335365	0.0344001	121381	0.545036	ns	5.49431e-05	ns
ERIOBOTRYA_JAP	CON_AL2_194_SELBST	CON_AL4_H17_SELBST	-2476.81	3.72275e-11	0	0.00256592	0	0.213233	116762	-2477.4	0.00135989	0	0.212716	116734	0.00135989	0	117375	0.556063	ns	5.60547e-05	ns
ERIOBOTRYA_JAP	CON_AL2_H13_SELBST	CON_AL4_H17_SELBST	-2476.81	3.72275e-11	0	0.00256592	0	0.213233	116762	-2477.4	0.00135989	0	0.212716	116734	0.00135989	0	117375	0.556063	ns	5.60547e-05	ns
ERIOBOTRYA_JAP	CON_AL2_H17_SELBST	CON_AL4_H17_SELBST	-2476.81	3.72275e-11	0	0.00256592	0	0.213233	116762	-2477.4	0.00135989	0	0.212716	116734	0.00135989	0	117375	0.556063	ns	5.60547e-05	ns
ERIOBOTRYA_JAP	CON_AL2_H20_SELBST	CON_AL4_H17_SELBST	-2476.81	3.72275e-11	0	0.00256592	0	0.213233	116762	-2477.4	0.00135989	0	0.212716	116734	0.00135989	0	117375	0.556063	ns	5.60547e-05	ns
ERIOBOTRYA_JAP	CON_AL2_H21_SELBST	CON_AL4_H17_SELBST	-2476.81	5.95141e-13	0	0.00256592	0	0.213233	116762	-2477.4	0.00135989	0	0.212716	116734	0.00135989	0	117375	0.556063	ns	5.60547e-05	ns
ERIOBOTRYA_JAP	CON_AL4_H17_SELBST	CON_AL4_H13	-2149.31	6.63695e-13	0.0090927	0	0	0.186859	0.888394	-2149.78	5.59632e-11	0.00461807	0.186814	0.892706	5.59632e-11	0.00461807	0.935202	0.626504	ns	6.31556e-05	ns
ERIOBOTRYA_JAP	CON_AL3_194_SELBST	CON_AL3_H20_SELBST	-2463.51	1.60947e-14	1.35525e-15	0	0.00554436	0.209002	119219	-2463.97	2.46614e-11	0.00277223	0.208999	119522	2.46614e-11	0.00277223	0.929186	0.628391	ns	6.33459e-05	ns
ERIOBOTRYA_JAP	CON_AL3_GCA0_SELBST	CON_AL3_H20_SELBST	-2463.51	1.88003e-12	0	0	0.00554436	0.209002	119219	-2463.97	2.48855e-11	0.00277224	0.208999	119522	2.48855e-11	0.00277224	0.929186	0.628391	ns	6.33459e-05	ns
ERIOBOTRYA_JAP	CON_AL3_H17_SELBST	CON_AL3_H20_SELBST	-2463.51	4.60895e-12	0	0	0.00554436	0.209002	119219	-2463.97	2.46614e-11	0.00277223	0.208999	119522	2.46614e-11	0.00277223	0.929186	0.628391	ns	6.33459e-05	ns
ERIOBOTRYA_JAP	CON_AL3_H19_SELBST	CON_AL3_H20_SELBST	-2463.51	4.94278e-12	0	0	0.00554442	0.209102	11922	-2463.97	4.93096e-12	0.00277225	0.209077	11952	4.93096e-12	0.00277225	0.929177	0.628394	ns	6.33462e-05	ns
ERIOBOTRYA_JAP	CON_AL3_H20_SELBST	CON_AL3_H21_SELBST	-2463.51	0	0.00554442	0	0	0.208925	119219	-2463.97	3.71272e-11	0.00277225	0.208999	119522	3.71272e-11	0.00277225	0.929172	0.628395	ns	6.33463e-05	ns
ERIOBOTRYA_JAP	CYDOBL	MALUS_DOM_AFL2	-2177.11	0.00451336	0.0625843	0.00459023	0.0361928	0.0460668	0.302901	-2177.57	0.00455166	0.0493566	0.0460681	0.302571	0.00455166	0.0493566	0.921306	0.630871	ns	6.35959e-05	ns
ERIOBOTRYA_JAP	CON_AL2_194_SELBST	CON_AL3_H13_SELBST	-2561.08	0.00419177	0.0128058	0.00419919	0.0557116	0.209447	116525	-2561.5	0.00419547	0.0343836	0.209449	11601	0.00419547	0.0343836	0.824484	0.662164	ns	6.67504e-05	ns
ERIOBOTRYA_JAP	CON_AL2_H13_SELBST	CON_AL3_H13_SELBST	-2561.08	0.00419177	0.0128058	0.00419919	0.0557116	0.209447	116525	-2561.5	0.00419547	0.0343836	0.209449	11601	0.00419547	0.0343836	0.824484	0.662164	ns	6.67504e-05	ns
ERIOBOTRYA_JAP	CON_AL2_H17_SELBST	CON_AL3_H13_SELBST	-2561.08	0.00419177	0.0128058	0.00419919	0.0557116	0.209447	116525	-2561.5	0.00419547	0.0343836	0.209449	11601	0.00419547	0.0343836	0.824484	0.662164	ns	6.67504e-05	ns
ERIOBOTRYA_JAP	CON_AL2_H20_SELBST	CON_AL3_H13_SELBST	-2561.08	0.00419177	0.0128058	0.00419919	0.0557116	0.209447	116525	-2561.5	0.00419547	0.0343836	0.209449	11601	0.00419547	0.0343836	0.824484	0.662164	ns	6.67504e-05	ns
ERIOBOTRYA_JAP	CON_AL2_H21_SELBST	CON_AL3_H13_SELBST	-2561.08	0.00419177	0.0128058	0.00419919	0.0557116	0.209447	116525	-2561.5	0.00419547	0.0343836	0.209449	11601	0.00419547	0.0343836	0.824484	0.662164	ns	6.67504e-05	ns
ERIOBOTRYA_JAP	CYDOBL	PSEUDOCYD_SIN	-2184.74	0.00288674	0.0345875	0.00673618	0.0437464	0.0520571	0.33731	-2185.05	0.00474726	0.0391522	0.0521981	0.337305	0.00474726	0.0391522	0.62442	0.731828	ns	7.3773e-05	ns
ERIOBOTRYA_JAP	PRUPER	PRUDUL	-2377.05	0.00750903	0.00377771	0.00570402	0.0110106	0.0934193	0.741315	-2377.3	0.00660786	0.00740044	0.0933749	0.741271	0.00660786	0.00740044	0.50655	0.776254	ns	7.82514e-05	ns
ERIOBOTRYA_JAP	CON_AL1_H19_SELBST	CON_AL3_H13_SELBST	-2530.06	0.00279072	0.0343415	0.00221357	0.0109699	0.207509	118695	-2530.26	0.0025035	0.0225577	0.207494	118874	0.0025035	0.0225577	0.416209	0.812122	ns	8.18671e-05	ns
ERIOBOTRYA_JAP	CON_AL1_194_SELBST	CON_AL3_GCA0_SELBST	-2505.11	0	0.0335239	0	0.0114569	0.207082	118747	-2505.3	2.83746e-11	0.0225344	0.20704	118947	2.83746e-11	0.0225344	0.379783	0.827049	ns	8.33719e-05	ns
ERIOBOTRYA_JAP	CON_AL1_194_SELBST	CON_AL3_H17_SELBST	-2505.11	8.16818e-13	0.033523	0	0.0114574	0.207082	118748	-2505.3	2.83746e-11	0.0225344	0.20704	118947	2.83746e-11	0.0225344	0.379782	0.827049	ns	8.33719e-05	ns
ERIOBOTRYA_JAP	CON_AL1_194_SELBST	CON_AL3_H19_SELBST	-2505.11	2.83746e-11	0.0335239	0	0.0114569	0.207082	118747	-2505.3	2.83746e-11	0.0225344	0.20704	118947	2.83746e-11	0.0225344	0.379783	0.827049	ns	8.33719e-05	ns
ERIOBOTRYA_JAP	CON_AL1_H17_SELBST	CON_AL3_GCA0_SELBST	-2505.11	0	0.0335239	0	0.0114569	0.207082	118747	-2505.3	2.83746e-11	0.0225344	0.20704	118947	2.83746e-11	0.0225344	0.379783	0.827049	ns	8.33719e-05	ns
ERIOBOTRYA_JAP	CON_AL1_H17_SELBST	CON_AL3_H17_SELBST	-2505.11	8.16818e-13	0.033523	0	0.0114574	0.207082	118748	-2505.3	2.83746e-11	0.0225344	0.20704	118947	2.83746e-11	0.0225344	0.379782	0.827049	ns	8.33719e-05	ns
ERIOBOTRYA_JAP	CON_AL1_H17_SELBST	CON_AL3_H19_SELBST	-2505.11	2.83746e-11	0.0335239	0	0.0114569	0.207082	118747	-2505.3	2.83746e-11	0.0225344	0.20704	118947	2.83746e-11	0.0225344	0.379783	0.827049	ns	8.33719e-05	ns
ERIOBOTRYA_JAP	CON_AL1_H20_SELBST	CON_AL3_GCA0_SELBST	-2505.11	0	0.0335239	0	0.0114569	0.207082	118747	-2505.3	2.83746e-11	0.0225344	0.20704	118947	2.83746e-11	0.0225344	0.379783	0.827049	ns	8.33719e-05	ns
ERIOBOTRYA_JAP	CON_AL1_H20_SELBST	CON_AL3_H17_SELBST	-2505.11	8.16818e-13	0.033523	0	0.0114574	0.207082	118748	-2505.3	2.83746e-11	0.0225344	0.20704	118947	2.83746e-11	0.0225344	0.379782	0.827049	ns	8.33719e-05	ns
ERIOBOTRYA_JAP	CON_AL1_H20_SELBST	CON_AL3_H19_SELBST	-2505.11	2.83746e-11	0.0335239	0	0.0114569	0.207082	118747	-2505.3	2.83746e-11	0.0225344	0.20704	118947	2.83746e-11	0.0225344	0.379783	0.827049	ns	8.33719e-05	ns
ERIOBOTRYA_JAP	CON_AL1_H21_SELBST	CON_AL3_GCA0_SELBST	-2505.11	0	0.0335239	0	0.0114569	0.207082	118747	-2505.3	2.83746e-11	0.0225344	0.20704	118947	2.83746e-11	0.0225344	0.379783	0.827049	ns	8.33719e-05	ns
ERIOBOTRYA_JAP	CON_AL1_H21_SELBST	CON_AL3_H17_SELBST	-2505.11	8.16818e-13	0.033523	0	0.0114574	0.207082	118748	-2505.3	2.83746e-11	0.0225344	0.20704	118947	2.83746e-11	0.0225344	0.379782	0.827049	ns	8.33719e-05	ns
ERIOBOTRYA_JAP	CON_AL1_H21_SELBST	CON_AL3_H19_SELBST	-2505.11	2.83746e-11	0.0335239	0	0.0114569	0.207082	118747	-2505.3	2.83746e-11	0.0225344	0.20704	118947	2.83746e-11	0.0225344	0.379783	0.827049	ns	8.33719e-05	ns
ERIOBOTRYA_JAP	CON_AL1_194_SELBST	CON_AL3_194_SELBST	-2505.11	0	0.0335174	0	0.0114606	0.207082	118748	-2505.3	2.83746e-11	0.0225344	0.20704	118947	2.83746e-11	0.0225344	0.379776	0.827052	ns	8.33722e-05	ns
ERIOBOTRYA_JAP	CON_AL1_H17_SELBST	CON_AL3_194_SELBST	-2505.11	0	0.0335174	0	0.0114606	0.207082	118748	-2505.3	2.83746e-11	0.0225344	0.20704	118947	2.83746e-11	0.0225344	0.379776	0.827052	ns	8.33722e-05	ns
ERIOBOTRYA_JAP	CON_AL1_H20_SELBST	CON_AL3_194_SELBST	-2505.11	0	0.0335174	0	0.0114606	0.207082	118748	-2505.3	2.83746e-11	0.0225344	0.20704	118947	2.83746e-11	0.0225344	0.379776	0.827052	ns	8.33722e-05	ns
ERIOBOTRYA_JAP	CON_AL1_H21_SELBST	CON_AL3_194_SELBST	-2505.11	0	0.0335174	0	0.0114606	0.207082	118748	-2505.3	2.83746e-11	0.0225344	0.20704	118947	2.83746e-11	0.0225344	0.379776	0.827052	ns	8.33722e-05	ns
ERIOBOTRYA_JAP	CON_AL1_194_SELBST	CON_AL3_H21_SELBST	-2505.11	0	0.0335122	0	0.0114636	0.207082	11875	-2505.3	2.83746e-11	0.0225344	0.20704	118947	2.83746e-11	0.0225344	0.37977	0.827054	ns	8.33724e-05	ns
ERIOBOTRYA_JAP	CON_AL1_H17_SELBST	CON_AL3_H21_SELBST	-2505.11	0	0.0335122	0	0.0114636	0.207082	11875	-2505.3	2.83746e-11	0.0225344	0.20704	118947	2.83746e-11	0.0225344	0.37977	0.827054	ns	8.33724e-05	ns
ERIOBOTRYA_JAP	CON_AL1_H20_SELBST	CON_AL3_H21_SELBST	-2505.11	0	0.0335122	0	0.0114636	0.207082	11875	-2505.3	2.83746e-11	0.0225344	0.20704	118947	2.83746e-11	0.0225344	0.37977	0.827054	ns	8.33724e-05	ns
ERIOBOTRYA_JAP	CON_AL1_H21_SELBST	CON_AL3_H21_SELBST	-2505.11	0	0.0335122	0	0.0114636	0.207082	11875	-2505.3	2.83746e-11	0.0225344	0.20704	118947	2.83746e-11	0.0225344	0.37977	0.827054	ns	8.33724e-05	ns
ERIOBOTRYA_JAP	CON_AL1_GCA0_SELBST	CON_AL3_194_SELBST	-2505.11	0	0.033791	0	0.0113055	0.207073	118728	-2505.3	3.88903e-11	0.0225355	0.207044	119007	3.88903e-11	0.0225355	0.379555	0.827143	ns	8.33814e-05	ns
ERIOBOTRYA_JAP	CON_AL1_H13_SELBST	CON_AL3_194_SELBST	-2505.11	0	0.033791	0	0.0113055	0.207073	118728	-2505.3	3.88903e-11	0.0225355	0.207044	119007	3.88903e-11	0.0225355	0.379555	0.827143	ns	8.33814e-05	ns
ERIOBOTRYA_JAP	CON_AL1_GCA0_SELBST	CON_AL3_H21_SELBST	-2505.11	0	0.0337579	0	0.0113245	0.207073	118844	-2505.3	3.88903e-11	0.0225355	0.207044	119007	3.88903e-11	0.0225355	0.379554	0.827144	ns	8.33815e-05	ns
ERIOBOTRYA_JAP	CON_AL1_H13_SELBST	CON_AL3_H21_SELBST	-2505.11	0	0.0337579	0	0.0113245	0.207073	118844	-2505.3	3.88903e-11	0.0225355	0.207044	119007	3.88903e-11	0.0225355	0.379554	0.827144	ns	8.33815e-05	ns
ERIOBOTRYA_JAP	CON_AL1_GCA0_SELBST	CON_AL3_GCA0_SELBST	-2505.11	3.90436e-12	0.0335565	0	0.0114405	0.207065	118802	-2505.3	3.88903e-11	0.0225355	0.207044	119007	3.88903e-11	0.0225355	0.379456	0.827184	ns	8.33855e-05	ns
ERIOBOTRYA_JAP	CON_AL1_GCA0_SELBST	CON_AL3_H17_SELBST	-2505.11	1.56073e-11	0.0335551	0	0.0114413	0.207068	118798	-2505.3	3.88903e-11	0.0225355	0.207044	119007	3.88903e-11	0.0225355	0.379456	0.827184	ns	8.33855e-05	ns
ERIOBOTRYA_JAP	CON_AL1_H13_SELBST	CON_AL3_GCA0_SELBST	-2505.11	3.90436e-12	0.0335565	0	0.0114405	0.207065	118802	-2505.3	3.88903e-11	0.0225355	0.207044	119007	3.88903e-11	0.0225355	0.379456	0.827184	ns	8.33855e-05	ns
ERIOBOTRYA_JAP	CON_AL1_H13_SELBST	CON_AL3_H17_SELBST	-2505.11	1.56073e-11	0.0335551	0	0.0114413	0.207068	118798	-2505.3	3.88903e-11	0.0225355	0.207044	119007	3.88903e-11	0.0225355	0.379456	0.827184	ns	8.33855e-05	ns
ERIOBOTRYA_JAP	CON_AL1_GCA0_SELBST	CON_AL3_H19_SELBST	-2505.11	1.74788e-11	0.0335434	0	0.0114491	0.207078	118731	-2505.3	3.88903e-11	0.0225355	0.207044	119007	3.88903e-11	0.0225355	0.379431	0.827194	ns	8.33865e-05	ns
ERIOBOTRYA_JAP	CON_AL1_H13_SELBST	CON_AL3_H19_SELBST	-2505.11	1.74788e-11	0.0335434	0	0.0114491	0.207078	118731	-2505.3	3.88903e-11	0.0225355	0.207044	119007	3.88903e-11	0.0225355	0.379431	0.827194	ns	8.33865e-05	ns
ERIOBOTRYA_JAP	CON_AL1_194_SELBST	CON_AL3_H20_SELBST	-2510.39	7.4936e-12	0.0277329	0	0.0231141	0.207062	119258	-2510.4	0	0.0253877	0.207051	119215	0	0.0253877	0.0127059	0.993667	ns	0.000100168	ns
ERIOBOTRYA_JAP	CON_AL1_H17_SELBST	CON_AL3_H20_SELBST	-2510.39	7.4936e-12	0.0277329	0	0.0231141	0.207062	119258	-2510.4	0	0.0253877	0.207051	119215	0	0.0253877	0.0127059	0.993667	ns	0.000100168	ns
ERIOBOTRYA_JAP	CON_AL1_H20_SELBST	CON_AL3_H20_SELBST	-2510.39	7.4936e-12	0.0277329	0	0.0231141	0.207062	119258	-2510.4	0	0.0253877	0.207051	119215	0	0.0253877	0.0127059	0.993667	ns	0.000100168	ns
ERIOBOTRYA_JAP	CON_AL1_H21_SELBST	CON_AL3_H20_SELBST	-2510.39	7.4936e-12	0.0277329	0	0.0231141	0.207062	119258	-2510.4	0	0.0253877	0.207051	119215	0	0.0253877	0.0127059	0.993667	ns	0.000100168	ns
ERIOBOTRYA_JAP	CON_AL1_GCA0_SELBST	CON_AL3_H20_SELBST	-2510.39	6.70675e-13	0.0272689	0	0.0234208	0.207048	119287	-2510.4	4.48041e-12	0.0253889	0.207048	119302	4.48041e-12	0.0253889	0.012532	0.993754	ns	0.000100177	ns
ERIOBOTRYA_JAP	CON_AL1_H13_SELBST	CON_AL3_H20_SELBST	-2510.39	6.70675e-13	0.0272689	0	0.0234208	0.207048	119287	-2510.4	4.48041e-12	0.0253889	0.207048	119302	4.48041e-12	0.0253889	0.012532	0.993754	ns	0.000100177	ns
ERIOBOTRYA_JAP	CON_AL1_194_SELBST	CON_AL1_GCA0_SELBST	-2464.24	8.87776e-12	0	0	0	0.206888	122703	-2464.24	0	0	0.206944	122606	0	0	5.41603	0.999973	ns	0.000100804	ns
ERIOBOTRYA_JAP	CON_AL1_194_SELBST	CON_AL1_H13_SELBST	-2464.24	8.87776e-12	0	0	0	0.206888	122703	-2464.24	0	0	0.206944	122606	0	0	5.41603	0.999973	ns	0.000100804	ns
ERIOBOTRYA_JAP	CON_AL3_H17_SELBST	CON_AL3_H19_SELBST	-2455.71	7.45112e-12	0	0	0	0.208897	119273	-2455.71	2.98051e-12	0	0.209003	119317	2.98051e-12	0	1.35355	0.999993	ns	0.000100806	ns
ERIOBOTRYA_JAP	CON_AL3_194_SELBST	CON_AL3_H17_SELBST	-2455.71	2.6514e-14	0	0	0	0.20892	119224	-2455.71	3.71272e-11	0	0.208898	119221	3.71272e-11	0	0.857531	0.999996	ns	0.000100806	ns
ERIOBOTRYA_JAP	CON_AL3_GCA0_SELBST	CON_AL3_H17_SELBST	-2455.71	3.33522e-12	0	0	0	0.20892	119224	-2455.71	0	0	0.208898	119221	0	0	0.861362	0.999996	ns	0.000100806	ns
ERIOBOTRYA_JAP	CON_AL1_H13_SELBST	CON_AL1_H17_SELBST	-2464.24	6.28663e-11	0	0	0	0.206888	122703	-2464.24	2.74281e-11	0	0.206839	122703	2.74281e-11	0	0.549436	0.999997	ns	0.000100806	ns
ERIOBOTRYA_JAP	CON_AL2_194_SELBST	CON_AL2_H13_SELBST	-2467.37	0	0	0	0	0.213314	117917	-2467.37	1.38441e-11	0	0.213299	117877	1.38441e-11	0	0.681267	0.999997	ns	0.000100806	ns
ERIOBOTRYA_JAP	CON_AL2_194_SELBST	CON_AL2_H20_SELBST	-2467.37	0	0	0	0	0.213314	117917	-2467.37	1.3783e-13	0	0.213299	117877	1.3783e-13	0	0.681271	0.999997	ns	0.000100806	ns
ERIOBOTRYA_JAP	CON_AL2_H13_SELBST	CON_AL2_H20_SELBST	-2467.37	0	0	3.46945e-13	0	0.213314	117917	-2467.37	1.3783e-13	0	0.213299	117877	1.3783e-13	0	0.681271	0.999997	ns	0.000100806	ns
ERIOBOTRYA_JAP	CON_AL2_H17_SELBST	CON_AL2_H20_SELBST	-2467.37	0	0	0	0	0.213314	117917	-2467.37	0	0	0.213299	117877	0	0	0.681171	0.999997	ns	0.000100806	ns
ERIOBOTRYA_JAP	CON_AL1_194_SELBST	CON_AL1_H20_SELBST	-2464.24	1.65738e-11	0	0	0	0.206888	122691	-2464.24	0	0	0.206849	12271	0	0	0.458426	0.999998	ns	0.000100806	ns
ERIOBOTRYA_JAP	CON_AL1_H17_SELBST	CON_AL1_H20_SELBST	-2464.24	1.34476e-15	0	0	0	0.206888	122691	-2464.24	0	0	0.206849	12271	0	0	0.458372	0.999998	ns	0.000100806	ns
ERIOBOTRYA_JAP	CON_AL1_194_SELBST	CON_AL1_H17_SELBST	-2464.24	5.96738e-12	0	0	0	0.20689	122692	-2464.24	0	0	0.206856	122706	0	0	0.297564	0.999999	ns	0.000100806	ns
ERIOBOTRYA_JAP	CON_AL1_194_SELBST	CON_AL1_H21_SELBST	-2464.24	4.52965e-13	0	0	0	0.20689	122692	-2464.24	0	0	0.206856	122706	0	0	0.297564	0.999999	ns	0.000100806	ns
ERIOBOTRYA_JAP	CON_AL1_H17_SELBST	CON_AL1_H21_SELBST	-2464.24	6.34215e-16	0	0	0	0.20689	122692	-2464.24	0	0	0.206856	122706	0	0	0.297563	0.999999	ns	0.000100806	ns

## Sheet: GAPDH
Additional file 3. Results of pairwise comparisons of coding sequenced of LEAFY and cGAPDH, respectively, estimated by Relative Rate Test (RRT) implemented in the software HyPhy (Pond, Frost, Muse 2005)
LEAFY
Outgroup	Taxon 1	Taxon 2	Unconstrained OptimizationsLn-likelihood	threeTaxaTree,FirstSpecies,nonSynRate	threeTaxaTree,FirstSpecies,synRate	threeTaxaTree,SecondSpecies,nonSynRate	threeTaxaTree,SecondSpecies,synRate	threeTaxaTree,OutGroup,nonSynRate	Constrained OptimizationsthreeTaxaTree,OutGroup,synRate	Ln-likelihood	constrained3TaxaTree,SecondSpecies,nonSynRate	constrained3TaxaTree,SecondSpecies,synRate	constrained3TaxaTree,OutGroup,nonSynRate	constrained3TaxaTree,OutGroup,synRate	constrained3TaxaTree,FirstSpecies,nonSynRate	constrained3TaxaTree,FirstSpecies,synRate	LR	P-Value	Sign P	corrected P-value	Sign P corr
LFY_FRA_VES	LFY_AL1_194	LFY_ERIO_JAP	-3000.44	0.0203157	0.194135	0.188331	0.976489	0.11094	0.226869	-3045.78	0.103734	0.571867	0.110403	0.179449	0.103734	0.571867	906786	0	sign	0	ns
LFY_FRA_VES	LFY_AL1_194	LFY_PRU_PER	-3016.35	0.0185018	0.131228	0.180816	104701	0.112628	0.286456	-3069.16	0.0994022	0.588867	0.112771	0.209602	0.0994022	0.588867	105.62	0	sign	0	ns
LFY_FRA_VES	LFY_AL1_194	LFY_PRU_DUL	-3011.21	0.0183438	0.13391	0.180098	102247	0.113558	0.283896	-3063.2	0.0987533	0.575476	0.113754	0.216356	0.0987533	0.575476	103981	0	sign	0	ns
LFY_FRA_VES	LFY_AL1_194	LFY_PYP_COM	-2984.88	0.0240887	0.22173	0.174822	108578	0.10742	0.198187	-3028.03	0.0994104	0.642219	0.106753	0.137416	0.0994104	0.642219	862935	0	sign	0	ns
LFY_FRA_VES	LFY_AL1_194	LFY_CYD_OBL	-2975.43	0.0268477	0.207401	0.170964	108048	0.105634	0.205541	-3018.31	0.0989719	0.633579	0.104935	0.144862	0.0989719	0.633579	857616	0	sign	0	ns
LFY_FRA_VES	LFY_AL1_194	LFY_MAL_DOM1	-3023.98	0.0231574	0.21202	0.202608	0.965096	0.108715	0.209933	-3069.88	0.112471	0.578365	0.107867	0.166487	0.112471	0.578365	917916	0	sign	0	ns
LFY_FRA_VES	LFY_AL1_194	LFY_MAL_DOM2	-2984.4	0.0271301	0.222675	0.169792	10296	0.10636	0.19185	-3024.27	0.0986545	0.614	0.106042	0.141284	0.0986545	0.614	797381	0	sign	0	ns
LFY_FRA_VES	LFY_AL1_194	LFY_PSE_SIN	-2972.6	0.0260692	0.20628	0.164489	114666	0.105663	0.209465	-3016.98	0.0952268	0.659136	0.10497	0.145269	0.0952268	0.659136	887613	0	sign	0	ns
LFY_FRA_VES	LFY_AL1_GCA0	LFY_ERIO_JAP	-3000.42	0.0203458	0.194134	0.18834	0.976433	0.110954	0.226914	-3045.72	0.103784	0.572013	0.110388	0.179589	0.103784	0.572013	906012	0	sign	0	ns
LFY_FRA_VES	LFY_AL1_GCA0	LFY_PRU_PER	-3016.17	0.0185013	0.131351	0.180767	104503	0.112968	0.28647	-3068.83	0.0993792	0.586429	0.113312	0.210639	0.0993792	0.586429	105.32	0	sign	0	ns
LFY_FRA_VES	LFY_AL1_GCA0	LFY_PRU_DUL	-3010.74	0.0183715	0.13386	0.179314	10213	0.114375	0.284067	-3062.42	0.0981926	0.57522	0.115016	0.216681	0.0981926	0.57522	103354	0	sign	0	ns
LFY_FRA_VES	LFY_AL1_GCA0	LFY_PYP_COM	-2984.43	0.0241247	0.22173	0.174076	1085	0.108185	0.198338	-3027.29	0.0988962	0.641945	0.10791	0.1377	0.0988962	0.641945	85727	0	sign	0	ns
LFY_FRA_VES	LFY_AL1_GCA0	LFY_CYD_OBL	-2974.98	0.0268907	0.207389	0.170207	107968	0.106401	0.205699	-3017.59	0.0984762	0.633024	0.106051	0.145246	0.0984762	0.633024	852133	0	sign	0	ns
LFY_FRA_VES	LFY_AL1_GCA0	LFY_MAL_DOM1	-3023.57	0.0231787	0.212027	0.201902	0.96455	0.10944	0.210065	-3069.19	0.111968	0.578151	0.10898	0.166748	0.111968	0.578151	912373	0	sign	0	ns
LFY_FRA_VES	LFY_AL1_GCA0	LFY_MAL_DOM2	-2983.94	0.0271757	0.222671	0.169031	102887	0.107136	0.192004	-3023.54	0.0981441	0.613726	0.107194	0.141573	0.0981441	0.613726	791879	0	sign	0	ns
LFY_FRA_VES	LFY_AL1_GCA0	LFY_PSE_SIN	-2972.14	0.0261101	0.206263	0.163724	114576	0.106444	0.20964	-3016.24	0.094711	0.658784	0.106138	0.145612	0.094711	0.658784	882005	0	sign	0	ns
LFY_FRA_VES	LFY_AL1_H13	LFY_ERIO_JAP	-3000.42	0.0203458	0.194134	0.18834	0.976433	0.110954	0.226914	-3045.72	0.103794	0.571669	0.110413	0.179693	0.103794	0.571669	906013	0	sign	0	ns
LFY_FRA_VES	LFY_AL1_H13	LFY_PRU_PER	-3016.17	0.0185013	0.131351	0.180767	104503	0.112968	0.28647	-3068.83	0.0993792	0.586429	0.113312	0.210639	0.0993792	0.586429	105.32	0	sign	0	ns
LFY_FRA_VES	LFY_AL1_H13	LFY_PRU_DUL	-3010.74	0.0183715	0.13386	0.179314	10213	0.114375	0.284067	-3062.42	0.0981926	0.57522	0.115016	0.216681	0.0981926	0.57522	103354	0	sign	0	ns
LFY_FRA_VES	LFY_AL1_H13	LFY_PYP_COM	-2984.43	0.0241247	0.22173	0.174076	1085	0.108185	0.198338	-3027.29	0.0988962	0.641945	0.10791	0.1377	0.0988962	0.641945	85727	0	sign	0	ns
LFY_FRA_VES	LFY_AL1_H13	LFY_CYD_OBL	-2974.98	0.0268907	0.207389	0.170207	107968	0.106401	0.205699	-3017.59	0.0984762	0.633024	0.106051	0.145246	0.0984762	0.633024	852133	0	sign	0	ns
LFY_FRA_VES	LFY_AL1_H13	LFY_MAL_DOM1	-3023.57	0.0231787	0.212027	0.201902	0.96455	0.10944	0.210065	-3069.19	0.111968	0.578151	0.10898	0.166748	0.111968	0.578151	912373	0	sign	0	ns
LFY_FRA_VES	LFY_AL1_H13	LFY_MAL_DOM2	-2983.94	0.0271757	0.222671	0.169031	102887	0.107136	0.192004	-3023.54	0.0981441	0.613726	0.107194	0.141573	0.0981441	0.613726	791879	0	sign	0	ns
LFY_FRA_VES	LFY_AL1_H13	LFY_PSE_SIN	-2972.14	0.0261101	0.206263	0.163724	114576	0.106444	0.20964	-3016.24	0.094711	0.658784	0.106138	0.145612	0.094711	0.658784	882005	0	sign	0	ns
LFY_FRA_VES	LFY_AL1_H17	LFY_ERIO_JAP	-3000.44	0.0203157	0.194135	0.188331	0.976489	0.11094	0.226869	-3045.78	0.103734	0.571867	0.110403	0.179449	0.103734	0.571867	906786	0	sign	0	ns
LFY_FRA_VES	LFY_AL1_H17	LFY_PRU_PER	-3016.35	0.0185018	0.131228	0.180816	104701	0.112628	0.286456	-3069.16	0.0994022	0.588867	0.112771	0.209602	0.0994022	0.588867	105.62	0	sign	0	ns
LFY_FRA_VES	LFY_AL1_H17	LFY_PRU_DUL	-3011.21	0.0183438	0.13391	0.180098	102247	0.113558	0.283896	-3063.2	0.0987533	0.575476	0.113754	0.216356	0.0987533	0.575476	103981	0	sign	0	ns
LFY_FRA_VES	LFY_AL1_H17	LFY_PYP_COM	-2984.88	0.0240887	0.22173	0.174822	108578	0.10742	0.198187	-3028.03	0.0994104	0.642219	0.106753	0.137416	0.0994104	0.642219	862935	0	sign	0	ns
LFY_FRA_VES	LFY_AL1_H17	LFY_CYD_OBL	-2975.43	0.0268477	0.207401	0.170964	108048	0.105634	0.205541	-3018.31	0.0989719	0.633579	0.104935	0.144862	0.0989719	0.633579	857616	0	sign	0	ns
LFY_FRA_VES	LFY_AL1_H17	LFY_MAL_DOM1	-3023.98	0.0231574	0.21202	0.202608	0.965096	0.108715	0.209933	-3069.88	0.112471	0.578365	0.107867	0.166487	0.112471	0.578365	917916	0	sign	0	ns
LFY_FRA_VES	LFY_AL1_H17	LFY_MAL_DOM2	-2984.4	0.0271301	0.222675	0.169792	10296	0.10636	0.19185	-3024.27	0.0986545	0.614	0.106042	0.141284	0.0986545	0.614	797381	0	sign	0	ns
LFY_FRA_VES	LFY_AL1_H17	LFY_PSE_SIN	-2972.6	0.0260692	0.20628	0.164489	114666	0.105663	0.209465	-3016.98	0.0952268	0.659136	0.10497	0.145269	0.0952268	0.659136	887613	0	sign	0	ns
LFY_FRA_VES	LFY_AL1_H19	LFY_ERIO_JAP	-3009.86	0.0260789	0.185841	0.186029	0.981517	0.111713	0.23206	-3052.62	0.105342	0.571351	0.111504	0.179818	0.105342	0.571351	855203	0	sign	0	ns
LFY_FRA_VES	LFY_AL1_H19	LFY_PRU_PER	-3023.3	0.0239327	0.112279	0.17717	105642	0.114003	0.298499	-3074.09	0.100267	0.584452	0.114773	0.211632	0.100267	0.584452	101573	0	sign	0	ns
LFY_FRA_VES	LFY_AL1_H19	LFY_PRU_DUL	-3018.18	0.0237851	0.115937	0.176428	103219	0.114928	0.294994	-3068.12	0.099621	0.571474	0.115758	0.218178	0.099621	0.571474	998687	0	sign	0	ns
LFY_FRA_VES	LFY_AL1_H19	LFY_PYP_COM	-2994.14	0.0297023	0.21383	0.172633	10909	0.108225	0.20309	-3034.97	0.100997	0.641555	0.107866	0.137875	0.100997	0.641555	816504	0	sign	0	ns
LFY_FRA_VES	LFY_AL1_H19	LFY_CYD_OBL	-2984.49	0.0326001	0.199193	0.168674	108575	0.106408	0.210681	-3025.25	0.100581	0.632725	0.106018	0.145381	0.100581	0.632725	815151	0	sign	0	ns
LFY_FRA_VES	LFY_AL1_H19	LFY_MAL_DOM1	-3031.18	0.0287531	0.198872	0.198779	0.970679	0.110099	0.216643	-3074.76	0.113335	0.574536	0.109838	0.168094	0.113335	0.574536	871706	0	sign	0	ns
LFY_FRA_VES	LFY_AL1_H19	LFY_MAL_DOM2	-2993.5	0.0327219	0.215678	0.167612	103401	0.107228	0.195775	-3031.22	0.100231	0.613324	0.107154	0.141748	0.100231	0.613324	754439	0	sign	0	ns
LFY_FRA_VES	LFY_AL1_H19	LFY_PSE_SIN	-2981.7	0.031601	0.19789	0.162341	11522	0.10649	0.215033	-3023.98	0.0967978	0.658634	0.106097	0.145681	0.0967978	0.658634	845645	0	sign	0	ns
LFY_FRA_VES	LFY_AL1_H20	LFY_ERIO_JAP	-3000.44	0.0203157	0.194135	0.188331	0.976489	0.11094	0.226869	-3045.78	0.103734	0.571867	0.110403	0.179449	0.103734	0.571867	906786	0	sign	0	ns
LFY_FRA_VES	LFY_AL1_H20	LFY_PRU_PER	-3016.35	0.0185018	0.131228	0.180816	104701	0.112628	0.286456	-3069.16	0.0994022	0.588867	0.112771	0.209602	0.0994022	0.588867	105.62	0	sign	0	ns
LFY_FRA_VES	LFY_AL1_H20	LFY_PRU_DUL	-3011.21	0.0183438	0.13391	0.180098	102247	0.113558	0.283896	-3063.2	0.0987533	0.575476	0.113754	0.216356	0.0987533	0.575476	103981	0	sign	0	ns
LFY_FRA_VES	LFY_AL1_H20	LFY_PYP_COM	-2984.88	0.0240887	0.22173	0.174822	108578	0.10742	0.198187	-3028.03	0.0994104	0.642219	0.106753	0.137416	0.0994104	0.642219	862935	0	sign	0	ns
LFY_FRA_VES	LFY_AL1_H20	LFY_CYD_OBL	-2975.43	0.0268477	0.207401	0.170964	108048	0.105634	0.205541	-3018.31	0.0989719	0.633579	0.104935	0.144862	0.0989719	0.633579	857616	0	sign	0	ns
LFY_FRA_VES	LFY_AL1_H20	LFY_MAL_DOM1	-3023.98	0.0231574	0.21202	0.202608	0.965096	0.108715	0.209933	-3069.88	0.112471	0.578365	0.107867	0.166487	0.112471	0.578365	917916	0	sign	0	ns
LFY_FRA_VES	LFY_AL1_H20	LFY_MAL_DOM2	-2984.4	0.0271301	0.222675	0.169792	10296	0.10636	0.19185	-3024.27	0.0986545	0.614	0.106042	0.141284	0.0986545	0.614	797381	0	sign	0	ns
LFY_FRA_VES	LFY_AL1_H20	LFY_PSE_SIN	-2972.6	0.0260692	0.20628	0.164489	114666	0.105663	0.209465	-3016.98	0.0952268	0.659136	0.10497	0.145269	0.0952268	0.659136	887613	0	sign	0	ns
LFY_FRA_VES	LFY_AL1_H21	LFY_ERIO_JAP	-3000.44	0.0203157	0.194135	0.188331	0.976489	0.11094	0.226869	-3045.78	0.103734	0.571867	0.110403	0.179449	0.103734	0.571867	906786	0	sign	0	ns
LFY_FRA_VES	LFY_AL1_H21	LFY_PRU_PER	-3016.35	0.0185018	0.131228	0.180816	104701	0.112628	0.286456	-3069.16	0.0994022	0.588867	0.112771	0.209602	0.0994022	0.588867	105.62	0	sign	0	ns
LFY_FRA_VES	LFY_AL1_H21	LFY_PRU_DUL	-3011.21	0.0183438	0.13391	0.180098	102247	0.113558	0.283896	-3063.2	0.0987533	0.575476	0.113754	0.216356	0.0987533	0.575476	103981	0	sign	0	ns
LFY_FRA_VES	LFY_AL1_H21	LFY_PYP_COM	-2984.88	0.0240887	0.22173	0.174822	108578	0.10742	0.198187	-3028.03	0.0994104	0.642219	0.106753	0.137416	0.0994104	0.642219	862935	0	sign	0	ns
LFY_FRA_VES	LFY_AL1_H21	LFY_CYD_OBL	-2975.43	0.0268477	0.207401	0.170964	108048	0.105634	0.205541	-3018.31	0.0989719	0.633579	0.104935	0.144862	0.0989719	0.633579	857616	0	sign	0	ns
LFY_FRA_VES	LFY_AL1_H21	LFY_MAL_DOM1	-3023.98	0.0231574	0.21202	0.202608	0.965096	0.108715	0.209933	-3069.88	0.112471	0.578365	0.107867	0.166487	0.112471	0.578365	917916	0	sign	0	ns
LFY_FRA_VES	LFY_AL1_H21	LFY_MAL_DOM2	-2984.4	0.0271301	0.222675	0.169792	10296	0.10636	0.19185	-3024.27	0.0986545	0.614	0.106042	0.141284	0.0986545	0.614	797381	0	sign	0	ns
LFY_FRA_VES	LFY_AL1_H21	LFY_PSE_SIN	-2972.6	0.0260692	0.20628	0.164489	114666	0.105663	0.209465	-3016.98	0.0952268	0.659136	0.10497	0.145269	0.0952268	0.659136	887613	0	sign	0	ns
LFY_FRA_VES	LFY_AL2_194	LFY_ERIO_JAP	-3009.74	0.0259676	0.171922	0.188967	0.958705	0.110464	0.251055	-3053.14	0.106942	0.551993	0.110057	0.201378	0.106942	0.551993	867883	0	sign	0	ns
LFY_FRA_VES	LFY_AL2_194	LFY_PRU_PER	-3026.59	0.0240592	0.121426	0.181317	103799	0.112068	0.296933	-3077.09	0.102545	0.575787	0.112244	0.222304	0.102545	0.575787	100983	0	sign	0	ns
LFY_FRA_VES	LFY_AL2_194	LFY_PRU_DUL	-3020.78	0.0239921	0.116319	0.180523	101059	0.112993	0.301781	-3070.75	0.101907	0.55967	0.113422	0.232227	0.101907	0.55967	999427	0	sign	0	ns
LFY_FRA_VES	LFY_AL2_194	LFY_PYP_COM	-2991.83	0.0294658	0.180424	0.175773	102985	0.106966	0.239172	-3033.73	0.102655	0.593062	0.106397	0.179862	0.102655	0.593062	838124	0	sign	0	ns
LFY_FRA_VES	LFY_AL2_194	LFY_CYD_OBL	-2983.9	0.0325609	0.17076	0.171284	10543	0.105108	0.2438	-3025.8	0.102062	0.600512	0.104611	0.181548	0.102062	0.600512	83.79	0	sign	0	ns
LFY_FRA_VES	LFY_AL2_194	LFY_MAL_DOM1	-3032.51	0.028708	0.194473	0.203425	0.937368	0.108257	0.227475	-3076.22	0.115765	0.555389	0.107565	0.18452	0.115765	0.555389	874197	0	sign	0	ns
LFY_FRA_VES	LFY_AL2_194	LFY_MAL_DOM2	-2991.98	0.0324426	0.186156	0.170693	0.987691	0.105992	0.229386	-3030.69	0.101834	0.574028	0.10571	0.179546	0.101834	0.574028	774128	0	sign	0	ns
LFY_FRA_VES	LFY_AL2_194	LFY_PSE_SIN	-2980.63	0.0313804	0.167795	0.165355	110482	0.105221	0.249544	-3024	0.0983836	0.618175	0.104674	0.185461	0.0983836	0.618175	867543	0	sign	0	ns
LFY_FRA_VES	LFY_AL2_GCA0	LFY_ERIO_JAP	-3008.46	0.0259354	0.157315	0.189124	0.9459	0.110442	0.265352	-3052.32	0.107022	0.53845	0.110072	0.214665	0.107022	0.53845	877252	0	sign	0	ns
LFY_FRA_VES	LFY_AL2_GCA0	LFY_PRU_PER	-3026.83	0.0240782	0.119367	0.181294	103882	0.112081	0.2985	-3077.43	0.102581	0.574984	0.11223	0.222785	0.102581	0.574984	101201	0	sign	0	ns
LFY_FRA_VES	LFY_AL2_GCA0	LFY_PRU_DUL	-3021.01	0.0240109	0.114381	0.180502	10125	0.113007	0.303244	-3071.09	0.101908	0.558936	0.113418	0.232577	0.101908	0.558936	100158	0	sign	0	ns
LFY_FRA_VES	LFY_AL2_GCA0	LFY_PYP_COM	-2992.15	0.0294702	0.178629	0.175762	103018	0.106977	0.240424	-3034.14	0.102673	0.592119	0.106389	0.180348	0.102673	0.592119	839803	0	sign	0	ns
LFY_FRA_VES	LFY_AL2_GCA0	LFY_CYD_OBL	-2984.19	0.0325808	0.169053	0.171269	105427	0.105117	0.245085	-3026.17	0.102079	0.599594	0.104604	0.182014	0.102079	0.599594	839621	0	sign	0	ns
LFY_FRA_VES	LFY_AL2_GCA0	LFY_MAL_DOM1	-3032.3	0.0287297	0.185905	0.203519	0.935088	0.108241	0.235678	-3076.34	0.115829	0.551254	0.107588	0.18904	0.115829	0.551254	880661	0	sign	0	ns
LFY_FRA_VES	LFY_AL2_GCA0	LFY_MAL_DOM2	-2992.29	0.0324594	0.184536	0.170679	0.988074	0.106001	0.230519	-3031.07	0.101851	0.573164	0.105702	0.179989	0.101851	0.573164	775647	0	sign	0	ns
LFY_FRA_VES	LFY_AL2_GCA0	LFY_PSE_SIN	-2980.9	0.0313992	0.165896	0.165336	110442	0.105232	0.251009	-3024.37	0.0983993	0.61717	0.104668	0.185987	0.0983993	0.61717	869371	0	sign	0	ns
LFY_FRA_VES	LFY_AL4_H17	LFY_ERIO_JAP	-2739.16	0.0141277	0.122554	0.183998	0.831051	0.0830596	0.318048	-2781.42	0.101795	0.486225	0.0982077	0.329971	0.101795	0.486225	84518	0	sign	0	ns
LFY_FRA_VES	LFY_AL4_H17	LFY_PRU_PER	-2777.79	0.0138259	0.118485	0.193407	0.917539	0.0832981	0.321046	-2824.96	0.107639	0.539146	0.0988915	0.321395	0.107639	0.539146	943267	0	sign	0	ns
LFY_FRA_VES	LFY_AL4_H17	LFY_PRU_DUL	-2771.83	0.0137181	0.111087	0.192492	0.885063	0.0843739	0.329371	-2818.44	0.106479	0.515341	0.100757	0.337473	0.106479	0.515341	93204	0	sign	0	ns
LFY_FRA_VES	LFY_AL4_H17	LFY_PYP_COM	-2727.93	0.0166849	0.141566	0.177612	0.876612	0.0803292	0.297746	-2768.34	0.100571	0.519612	0.0937309	0.30762	0.100571	0.519612	808092	0	sign	0	ns
LFY_FRA_VES	LFY_AL4_H17	LFY_CYD_OBL	-2708.08	0.0172329	0.134841	0.167559	0.94029	0.0810635	0.3049	-2748.47	0.0954742	0.547658	0.0946198	0.31343	0.0954742	0.547658	807755	0	sign	0	ns
LFY_FRA_VES	LFY_AL4_H17	LFY_MAL_DOM1	-2761.01	0.0193665	0.151211	0.202382	0.806005	0.077394	0.294255	-2802.59	0.115471	0.485823	0.0910633	0.314689	0.115471	0.485823	831663	0	sign	0	ns
LFY_FRA_VES	LFY_AL4_H17	LFY_PSE_SIN	-2715.3	0.0171997	0.135873	0.167428	0.987422	0.0802641	0.305879	-2756.73	0.0952929	0.569563	0.0934665	0.316147	0.0952929	0.569563	828493	0	sign	0	ns
LFY_FRA_VES	LFY_AL4_H19	LFY_ERIO_JAP	-2741.52	0.0179004	0.106695	0.18376	0.828382	0.0824812	0.321158	-2783.14	0.103536	0.47602	0.0976717	0.333179	0.103536	0.47602	832308	0	sign	0	ns
LFY_FRA_VES	LFY_AL4_H19	LFY_PRU_PER	-2780.16	0.0177257	0.10246	0.193176	0.914764	0.0825559	0.325054	-2826.71	0.109363	0.527736	0.098305	0.325382	0.109363	0.527736	930932	0	sign	0	ns
LFY_FRA_VES	LFY_AL4_H19	LFY_PRU_DUL	-2774.16	0.0176125	0.0957668	0.192279	0.882203	0.0836328	0.332816	-2820.15	0.108215	0.503978	0.100155	0.341313	0.108215	0.503978	919764	0	sign	0	ns
LFY_FRA_VES	LFY_AL4_H19	LFY_PYP_COM	-2730.26	0.0205197	0.125951	0.177322	0.873345	0.0796975	0.301174	-2770.13	0.102248	0.508366	0.0931802	0.311591	0.102248	0.508366	797505	0	sign	0	ns
LFY_FRA_VES	LFY_AL4_H19	LFY_CYD_OBL	-2710.38	0.021045	0.118903	0.167205	0.936545	0.0804885	0.308647	-2750.37	0.0971275	0.536164	0.0940774	0.317566	0.0971275	0.536164	799771	0	sign	0	ns
LFY_FRA_VES	LFY_AL4_H19	LFY_MAL_DOM1	-2763.23	0.0231106	0.13576	0.202198	0.803137	0.0767496	0.297246	-2804.17	0.117207	0.475422	0.0905101	0.318172	0.117207	0.475422	81886	0	sign	0	ns
LFY_FRA_VES	LFY_AL4_H19	LFY_PSE_SIN	-2717.64	0.0209986	0.119632	0.167113	0.983762	0.0796708	0.309774	-2758.68	0.0969474	0.557598	0.0928773	0.320399	0.0969474	0.557598	82083	0	sign	0	ns
LFY_FRA_VES	LFY_AL4_H13	LFY_ERIO_JAP	-2734.99	0.0158494	0.142712	0.183971	0.830899	0.0828741	0.31859	-2772.79	0.105872	0.50667	0.096723	0.333914	0.105872	0.50667	755965	0	sign	0	ns
LFY_FRA_VES	LFY_AL4_H13	LFY_PRU_PER	-2773.19	0.0154404	0.146343	0.191193	0.924573	0.0852362	0.316156	-2814.65	0.109623	0.566901	0.100923	0.321364	0.109623	0.566901	829234	0	sign	0	ns
LFY_FRA_VES	LFY_AL4_H13	LFY_PRU_DUL	-2767.69	0.0153902	0.136954	0.191358	0.890143	0.0852355	0.326209	-2808.9	0.109597	0.539853	0.100939	0.339739	0.109597	0.539853	824227	0	sign	0	ns
LFY_FRA_VES	LFY_AL2_H13	LFY_ERIO_JAP	-3009.74	0.0259676	0.171922	0.188967	0.958705	0.110464	0.251055	-3053.14	0.106942	0.551993	0.110057	0.201378	0.106942	0.551993	867883	0	sign	0	ns
LFY_FRA_VES	LFY_AL2_H13	LFY_PRU_PER	-3026.59	0.0240592	0.121426	0.181317	103799	0.112068	0.296933	-3077.09	0.102545	0.575787	0.112244	0.222304	0.102545	0.575787	100983	0	sign	0	ns
LFY_FRA_VES	LFY_AL2_H13	LFY_PRU_DUL	-3020.78	0.0239921	0.116319	0.180523	101059	0.112993	0.301781	-3070.75	0.101907	0.55967	0.113422	0.232227	0.101907	0.55967	999427	0	sign	0	ns
LFY_FRA_VES	LFY_AL2_H13	LFY_PYP_COM	-2991.83	0.0294658	0.180424	0.175773	102985	0.106966	0.239172	-3033.73	0.102655	0.593062	0.106397	0.179862	0.102655	0.593062	838124	0	sign	0	ns
LFY_FRA_VES	LFY_AL2_H13	LFY_CYD_OBL	-2983.9	0.0325609	0.17076	0.171284	10543	0.105108	0.2438	-3025.8	0.102062	0.600512	0.104611	0.181548	0.102062	0.600512	83.79	0	sign	0	ns
LFY_FRA_VES	LFY_AL2_H13	LFY_MAL_DOM1	-3032.51	0.028708	0.194473	0.203425	0.937368	0.108257	0.227475	-3076.22	0.115765	0.555389	0.107565	0.18452	0.115765	0.555389	874197	0	sign	0	ns
LFY_FRA_VES	LFY_AL2_H13	LFY_MAL_DOM2	-2991.98	0.0324426	0.186156	0.170693	0.987691	0.105992	0.229386	-3030.69	0.101834	0.574028	0.10571	0.179546	0.101834	0.574028	774128	0	sign	0	ns
LFY_FRA_VES	LFY_AL2_H13	LFY_PSE_SIN	-2980.63	0.0313804	0.167795	0.165355	110482	0.105221	0.249544	-3024	0.0983836	0.618175	0.104674	0.185461	0.0983836	0.618175	867543	0	sign	0	ns
LFY_FRA_VES	LFY_AL2_H17	LFY_ERIO_JAP	-3009.74	0.0259676	0.171922	0.188967	0.958705	0.110464	0.251055	-3053.14	0.106942	0.551993	0.110057	0.201378	0.106942	0.551993	867883	0	sign	0	ns
LFY_FRA_VES	LFY_AL2_H17	LFY_PRU_PER	-3026.59	0.0240592	0.121426	0.181317	103799	0.112068	0.296933	-3077.09	0.102545	0.575787	0.112244	0.222304	0.102545	0.575787	100983	0	sign	0	ns
LFY_FRA_VES	LFY_AL2_H17	LFY_PRU_DUL	-3020.78	0.0239921	0.116319	0.180523	101059	0.112993	0.301781	-3070.75	0.101907	0.55967	0.113422	0.232227	0.101907	0.55967	999427	0	sign	0	ns
LFY_FRA_VES	LFY_AL2_H17	LFY_PYP_COM	-2991.83	0.0294658	0.180424	0.175773	102985	0.106966	0.239172	-3033.73	0.102655	0.593062	0.106397	0.179862	0.102655	0.593062	838124	0	sign	0	ns
LFY_FRA_VES	LFY_AL2_H17	LFY_CYD_OBL	-2983.9	0.0325609	0.17076	0.171284	10543	0.105108	0.2438	-3025.8	0.102062	0.600512	0.104611	0.181548	0.102062	0.600512	83.79	0	sign	0	ns
LFY_FRA_VES	LFY_AL2_H17	LFY_MAL_DOM1	-3032.51	0.028708	0.194473	0.203425	0.937368	0.108257	0.227475	-3076.22	0.115765	0.555389	0.107565	0.18452	0.115765	0.555389	874197	0	sign	0	ns
LFY_FRA_VES	LFY_AL2_H17	LFY_MAL_DOM2	-2991.98	0.0324426	0.186156	0.170693	0.987691	0.105992	0.229386	-3030.69	0.101834	0.574028	0.10571	0.179546	0.101834	0.574028	774128	0	sign	0	ns
LFY_FRA_VES	LFY_AL2_H17	LFY_PSE_SIN	-2980.63	0.0313804	0.167795	0.165355	110482	0.105221	0.249544	-3024	0.0983836	0.618175	0.104674	0.185461	0.0983836	0.618175	867543	0	sign	0	ns
LFY_FRA_VES	LFY_AL2_H19	LFY_ERIO_JAP	-3008.46	0.0259354	0.157315	0.189124	0.9459	0.110442	0.265352	-3052.32	0.107022	0.53845	0.110072	0.214665	0.107022	0.53845	877252	0	sign	0	ns
LFY_FRA_VES	LFY_AL2_H19	LFY_PRU_PER	-3026.83	0.0240782	0.119367	0.181294	103882	0.112081	0.2985	-3077.43	0.102581	0.574984	0.11223	0.222785	0.102581	0.574984	101201	0	sign	0	ns
LFY_FRA_VES	LFY_AL2_H19	LFY_PRU_DUL	-3021.01	0.0240109	0.114381	0.180502	10125	0.113007	0.303244	-3071.09	0.101908	0.558936	0.113418	0.232577	0.101908	0.558936	100158	0	sign	0	ns
LFY_FRA_VES	LFY_AL2_H19	LFY_PYP_COM	-2992.15	0.0294702	0.178629	0.175762	103018	0.106977	0.240424	-3034.14	0.102673	0.592119	0.106389	0.180348	0.102673	0.592119	839803	0	sign	0	ns
LFY_FRA_VES	LFY_AL2_H19	LFY_CYD_OBL	-2984.19	0.0325808	0.169053	0.171269	105427	0.105117	0.245085	-3026.17	0.102079	0.599594	0.104604	0.182014	0.102079	0.599594	839621	0	sign	0	ns
LFY_FRA_VES	LFY_AL2_H19	LFY_MAL_DOM1	-3032.3	0.0287297	0.185905	0.203519	0.935088	0.108241	0.235678	-3076.34	0.115829	0.551254	0.107588	0.18904	0.115829	0.551254	880661	0	sign	0	ns
LFY_FRA_VES	LFY_AL2_H19	LFY_MAL_DOM2	-2992.29	0.0324594	0.184536	0.170679	0.988074	0.106001	0.230519	-3031.07	0.101851	0.573164	0.105702	0.179989	0.101851	0.573164	775647	0	sign	0	ns
LFY_FRA_VES	LFY_AL2_H19	LFY_PSE_SIN	-2980.9	0.0313992	0.165896	0.165336	110442	0.105232	0.251009	-3024.37	0.0983993	0.61717	0.104668	0.185987	0.0983993	0.61717	869371	0	sign	0	ns
LFY_FRA_VES	LFY_AL2_H20	LFY_ERIO_JAP	-3009.74	0.0259676	0.171922	0.188967	0.958705	0.110464	0.251055	-3053.14	0.106942	0.551993	0.110057	0.201378	0.106942	0.551993	867883	0	sign	0	ns
LFY_FRA_VES	LFY_AL2_H20	LFY_PRU_PER	-3026.59	0.0240592	0.121426	0.181317	103799	0.112068	0.296933	-3077.09	0.102545	0.575787	0.112244	0.222304	0.102545	0.575787	100983	0	sign	0	ns
LFY_FRA_VES	LFY_AL2_H20	LFY_PRU_DUL	-3020.78	0.0239921	0.116319	0.180523	101059	0.112993	0.301781	-3070.75	0.101907	0.55967	0.113422	0.232227	0.101907	0.55967	999427	0	sign	0	ns
LFY_FRA_VES	LFY_AL2_H20	LFY_PYP_COM	-2991.83	0.0294658	0.180424	0.175773	102985	0.106966	0.239172	-3033.73	0.102655	0.593062	0.106397	0.179862	0.102655	0.593062	838124	0	sign	0	ns
LFY_FRA_VES	LFY_AL2_H20	LFY_CYD_OBL	-2983.9	0.0325609	0.17076	0.171284	10543	0.105108	0.2438	-3025.8	0.102062	0.600512	0.104611	0.181548	0.102062	0.600512	83.79	0	sign	0	ns
LFY_FRA_VES	LFY_AL2_H20	LFY_MAL_DOM1	-3032.51	0.028708	0.194473	0.203425	0.937368	0.108257	0.227475	-3076.22	0.115765	0.555389	0.107565	0.18452	0.115765	0.555389	874197	0	sign	0	ns
LFY_FRA_VES	LFY_AL2_H20	LFY_MAL_DOM2	-2991.98	0.0324426	0.186156	0.170693	0.987691	0.105992	0.229386	-3030.69	0.101834	0.574028	0.10571	0.179546	0.101834	0.574028	774128	0	sign	0	ns
LFY_FRA_VES	LFY_AL2_H20	LFY_PSE_SIN	-2980.63	0.0313804	0.167795	0.165355	110482	0.105221	0.249544	-3024	0.0983836	0.618175	0.104674	0.185461	0.0983836	0.618175	867543	0	sign	0	ns
LFY_FRA_VES	LFY_AL2_H21	LFY_ERIO_JAP	-3009.74	0.0259676	0.171922	0.188967	0.958705	0.110464	0.251055	-3053.14	0.106942	0.551993	0.110057	0.201378	0.106942	0.551993	867883	0	sign	0	ns
LFY_FRA_VES	LFY_AL2_H21	LFY_PRU_PER	-3026.59	0.0240592	0.121426	0.181317	103799	0.112068	0.296933	-3077.09	0.102545	0.575787	0.112244	0.222304	0.102545	0.575787	100983	0	sign	0	ns
LFY_FRA_VES	LFY_AL2_H21	LFY_PRU_DUL	-3020.78	0.0239921	0.116319	0.180523	101059	0.112993	0.301781	-3070.75	0.101907	0.55967	0.113422	0.232227	0.101907	0.55967	999427	0	sign	0	ns
LFY_FRA_VES	LFY_AL2_H21	LFY_PYP_COM	-2991.83	0.0294658	0.180424	0.175773	102985	0.106966	0.239172	-3033.73	0.102655	0.593062	0.106397	0.179862	0.102655	0.593062	838124	0	sign	0	ns
LFY_FRA_VES	LFY_AL2_H21	LFY_CYD_OBL	-2983.9	0.0325609	0.17076	0.171284	10543	0.105108	0.2438	-3025.8	0.102062	0.600512	0.104611	0.181548	0.102062	0.600512	83.79	0	sign	0	ns
LFY_FRA_VES	LFY_AL2_H21	LFY_MAL_DOM1	-3032.51	0.028708	0.194473	0.203425	0.937368	0.108257	0.227475	-3076.22	0.115765	0.555389	0.107565	0.18452	0.115765	0.555389	874197	0	sign	0	ns
LFY_FRA_VES	LFY_AL2_H21	LFY_MAL_DOM2	-2991.98	0.0324426	0.186156	0.170693	0.987691	0.105992	0.229386	-3030.69	0.101834	0.574028	0.10571	0.179546	0.101834	0.574028	774128	0	sign	0	ns
LFY_FRA_VES	LFY_AL2_H21	LFY_PSE_SIN	-2980.63	0.0313804	0.167795	0.165355	110482	0.105221	0.249544	-3024	0.0983836	0.618175	0.104674	0.185461	0.0983836	0.618175	867543	0	sign	0	ns
LFY_FRA_VES	LFY_AL3_194	LFY_ERIO_JAP	-2991.05	0.0201038	0.174676	0.191382	0.963999	0.109911	0.241971	-3037.51	0.105208	0.558298	0.109237	0.188405	0.105208	0.558298	929166	0	sign	0	ns
LFY_FRA_VES	LFY_AL3_194	LFY_PRU_PER	-3006.34	0.0189255	0.11651	0.181998	104226	0.111769	0.293621	-3060.41	0.100285	0.579332	0.111795	0.214904	0.100285	0.579332	108145	0	sign	0	ns
LFY_FRA_VES	LFY_AL3_194	LFY_PRU_DUL	-3000.52	0.0188552	0.111425	0.181213	101686	0.112686	0.298467	-3054.08	0.0996261	0.562771	0.112978	0.22513	0.0996261	0.562771	107116	0	sign	0	ns
LFY_FRA_VES	LFY_AL3_194	LFY_PYP_COM	-2975.85	0.0238568	0.201323	0.177801	107199	0.106427	0.21452	-3020.04	0.100805	0.627418	0.105687	0.146957	0.100805	0.627418	883766	0	sign	0	ns
LFY_FRA_VES	LFY_AL3_194	LFY_CYD_OBL	-2959.43	0.0264356	0.188288	0.172534	106986	0.10465	0.221307	-3003.38	0.0995232	0.62186	0.103989	0.153373	0.0995232	0.62186	879094	0	sign	0	ns
LFY_FRA_VES	LFY_AL3_194	LFY_MAL_DOM1	-3007.51	0.0226105	0.190068	0.202014	0.938914	0.107769	0.226242	-3054.42	0.111926	0.556757	0.106941	0.178118	0.111926	0.556757	938208	0	sign	0	ns
LFY_FRA_VES	LFY_AL3_194	LFY_MAL_DOM2	-2976.19	0.026988	0.205878	0.17264	102785	0.105315	0.205826	-3017.05	0.0999891	0.606748	0.105013	0.147953	0.0999891	0.606748	817234	0	sign	0	ns
LFY_FRA_VES	LFY_AL3_194	LFY_PSE_SIN	-2955.47	0.0253814	0.185633	0.164715	112911	0.104795	0.226406	-3000.93	0.0949541	0.643413	0.104182	0.155379	0.0949541	0.643413	909019	0	sign	0	ns
LFY_FRA_VES	LFY_AL3_GCA0	LFY_ERIO_JAP	-2991.05	0.0201038	0.174676	0.191382	0.963999	0.109911	0.241971	-3037.51	0.105208	0.558298	0.109237	0.188405	0.105208	0.558298	929166	0	sign	0	ns
LFY_FRA_VES	LFY_AL3_GCA0	LFY_PRU_PER	-3006.34	0.0189255	0.11651	0.181998	104226	0.111769	0.293621	-3060.41	0.100285	0.579332	0.111795	0.214904	0.100285	0.579332	108145	0	sign	0	ns
LFY_FRA_VES	LFY_AL3_GCA0	LFY_PRU_DUL	-3000.52	0.0188552	0.111425	0.181213	101686	0.112686	0.298467	-3054.08	0.0996261	0.562771	0.112978	0.22513	0.0996261	0.562771	107116	0	sign	0	ns
LFY_FRA_VES	LFY_AL3_GCA0	LFY_PYP_COM	-2975.85	0.0238568	0.201323	0.177801	107199	0.106427	0.21452	-3020.04	0.100805	0.627418	0.105687	0.146957	0.100805	0.627418	883766	0	sign	0	ns
LFY_FRA_VES	LFY_AL3_GCA0	LFY_CYD_OBL	-2959.43	0.0264356	0.188288	0.172534	106986	0.10465	0.221307	-3003.38	0.0995232	0.62186	0.103989	0.153373	0.0995232	0.62186	879094	0	sign	0	ns
LFY_FRA_VES	LFY_AL3_GCA0	LFY_MAL_DOM1	-3007.51	0.0226105	0.190068	0.202014	0.938914	0.107769	0.226242	-3054.42	0.111926	0.556757	0.106941	0.178118	0.111926	0.556757	938208	0	sign	0	ns
LFY_FRA_VES	LFY_AL3_GCA0	LFY_MAL_DOM2	-2976.19	0.026988	0.205878	0.17264	102785	0.105315	0.205826	-3017.05	0.0999891	0.606748	0.105013	0.147953	0.0999891	0.606748	817234	0	sign	0	ns
LFY_FRA_VES	LFY_AL3_GCA0	LFY_PSE_SIN	-2955.47	0.0253814	0.185633	0.164715	112911	0.104795	0.226406	-3000.93	0.0949541	0.643413	0.104182	0.155379	0.0949541	0.643413	909019	0	sign	0	ns
LFY_FRA_VES	LFY_AL3_H13	LFY_ERIO_JAP	-2996.32	0.0232845	0.174259	0.190398	0.963551	0.109503	0.241899	-3041.4	0.106282	0.557558	0.109136	0.188614	0.106282	0.557558	901589	0	sign	0	ns
LFY_FRA_VES	LFY_AL3_H13	LFY_PRU_PER	-3011.69	0.0219769	0.115956	0.181083	104446	0.111328	0.293735	-3064.39	0.10137	0.578033	0.11168	0.215317	0.10137	0.578033	105409	0	sign	0	ns
LFY_FRA_VES	LFY_AL3_H13	LFY_PRU_DUL	-3005.87	0.0219083	0.1108	0.180287	101695	0.112249	0.298639	-3058.06	0.100684	0.561593	0.112871	0.225521	0.100684	0.561593	104386	0	sign	0	ns
LFY_FRA_VES	LFY_AL3_H13	LFY_PYP_COM	-2981.02	0.0269256	0.200768	0.176879	107203	0.10605	0.214528	-3023.99	0.101834	0.626737	0.105647	0.14721	0.101834	0.626737	859571	0	sign	0	ns
LFY_FRA_VES	LFY_AL3_H13	LFY_CYD_OBL	-2964.52	0.029531	0.187766	0.171569	107041	0.10427	0.221307	-3007.36	0.100596	0.620753	0.103858	0.15373	0.100596	0.620753	856816	0	sign	0	ns
LFY_FRA_VES	LFY_AL3_H13	LFY_MAL_DOM1	-3012.7	0.0256469	0.189532	0.201112	0.938833	0.107352	0.226349	-3058.26	0.113008	0.555894	0.106841	0.178379	0.113008	0.555894	911224	0	sign	0	ns
LFY_FRA_VES	LFY_AL3_H13	LFY_MAL_DOM2	-2981.26	0.0299911	0.205402	0.171752	102801	0.105004	0.205668	-3021.02	0.101036	0.606152	0.104907	0.148194	0.101036	0.606152	795064	0	sign	0	ns
LFY_FRA_VES	LFY_AL3_H13	LFY_PSE_SIN	-2960.61	0.0283604	0.185176	0.163837	112954	0.104427	0.226434	-3004.96	0.0960047	0.642292	0.104056	0.155746	0.0960047	0.642292	886937	0	sign	0	ns
LFY_FRA_VES	LFY_AL3_H17	LFY_ERIO_JAP	-2991.05	0.0201038	0.174676	0.191382	0.963999	0.109911	0.241971	-3037.51	0.105208	0.558298	0.109237	0.188405	0.105208	0.558298	929166	0	sign	0	ns
LFY_FRA_VES	LFY_AL3_H17	LFY_PRU_PER	-3006.34	0.0189255	0.11651	0.181998	104226	0.111769	0.293621	-3060.41	0.100285	0.579332	0.111795	0.214904	0.100285	0.579332	108145	0	sign	0	ns
LFY_FRA_VES	LFY_AL3_H17	LFY_PRU_DUL	-3000.52	0.0188552	0.111425	0.181213	101686	0.112686	0.298467	-3054.08	0.0996261	0.562771	0.112978	0.22513	0.0996261	0.562771	107116	0	sign	0	ns
LFY_FRA_VES	LFY_AL3_H17	LFY_PYP_COM	-2975.85	0.0238568	0.201323	0.177801	107199	0.106427	0.21452	-3020.04	0.100805	0.627418	0.105687	0.146957	0.100805	0.627418	883766	0	sign	0	ns
LFY_FRA_VES	LFY_AL3_H17	LFY_CYD_OBL	-2959.43	0.0264356	0.188288	0.172534	106986	0.10465	0.221307	-3003.38	0.0995232	0.62186	0.103989	0.153373	0.0995232	0.62186	879094	0	sign	0	ns
LFY_FRA_VES	LFY_AL3_H17	LFY_MAL_DOM1	-3007.51	0.0226105	0.190068	0.202014	0.938914	0.107769	0.226242	-3054.42	0.111926	0.556757	0.106941	0.178118	0.111926	0.556757	938208	0	sign	0	ns
LFY_FRA_VES	LFY_AL3_H17	LFY_MAL_DOM2	-2976.19	0.026988	0.205878	0.17264	102785	0.105315	0.205826	-3017.05	0.0999891	0.606748	0.105013	0.147953	0.0999891	0.606748	817234	0	sign	0	ns
LFY_FRA_VES	LFY_AL3_H17	LFY_PSE_SIN	-2955.47	0.0253814	0.185633	0.164715	112911	0.104795	0.226406	-3000.93	0.0949541	0.643413	0.104182	0.155379	0.0949541	0.643413	909019	0	sign	0	ns
LFY_FRA_VES	LFY_AL3_H19	LFY_ERIO_JAP	-2991.05	0.0201038	0.174676	0.191382	0.963999	0.109911	0.241971	-3037.51	0.105208	0.558298	0.109237	0.188405	0.105208	0.558298	929166	0	sign	0	ns
LFY_FRA_VES	LFY_AL3_H19	LFY_PRU_PER	-3006.34	0.0189255	0.11651	0.181998	104226	0.111769	0.293621	-3060.41	0.100285	0.579332	0.111795	0.214904	0.100285	0.579332	108145	0	sign	0	ns
LFY_FRA_VES	LFY_AL3_H19	LFY_PRU_DUL	-3000.52	0.0188552	0.111425	0.181213	101686	0.112686	0.298467	-3054.08	0.0996261	0.562771	0.112978	0.22513	0.0996261	0.562771	107116	0	sign	0	ns
LFY_FRA_VES	LFY_AL3_H19	LFY_PYP_COM	-2975.85	0.0238568	0.201323	0.177801	107199	0.106427	0.21452	-3020.04	0.100805	0.627418	0.105687	0.146957	0.100805	0.627418	883766	0	sign	0	ns
LFY_FRA_VES	LFY_AL3_H19	LFY_CYD_OBL	-2959.43	0.0264356	0.188288	0.172534	106986	0.10465	0.221307	-3003.38	0.0995232	0.62186	0.103989	0.153373	0.0995232	0.62186	879094	0	sign	0	ns
LFY_FRA_VES	LFY_AL3_H19	LFY_MAL_DOM1	-3007.51	0.0226105	0.190068	0.202014	0.938914	0.107769	0.226242	-3054.42	0.111926	0.556757	0.106941	0.178118	0.111926	0.556757	938208	0	sign	0	ns
LFY_FRA_VES	LFY_AL3_H19	LFY_MAL_DOM2	-2976.19	0.026988	0.205878	0.17264	102785	0.105315	0.205826	-3017.05	0.0999891	0.606748	0.105013	0.147953	0.0999891	0.606748	817234	0	sign	0	ns
LFY_FRA_VES	LFY_AL3_H19	LFY_PSE_SIN	-2955.47	0.0253814	0.185633	0.164715	112911	0.104795	0.226406	-3000.93	0.0949541	0.643413	0.104182	0.155379	0.0949541	0.643413	909019	0	sign	0	ns
LFY_FRA_VES	LFY_AL3_H20	LFY_ERIO_JAP	-2994.12	0.0201227	0.187161	0.191408	0.963486	0.109942	0.238018	-3039.66	0.105199	0.564491	0.109248	0.187024	0.105199	0.564491	910729	0	sign	0	ns
LFY_FRA_VES	LFY_AL3_H20	LFY_PRU_PER	-3009.63	0.018925	0.129854	0.181974	104322	0.111801	0.288823	-3062.54	0.100266	0.585029	0.111792	0.213648	0.100266	0.585029	105826	0	sign	0	ns
LFY_FRA_VES	LFY_AL3_H20	LFY_PRU_DUL	-3003.84	0.0188667	0.124313	0.181178	101656	0.112713	0.294031	-3056.23	0.0996066	0.56903	0.112988	0.223686	0.0996066	0.56903	104786	0	sign	0	ns
LFY_FRA_VES	LFY_AL3_H20	LFY_PYP_COM	-2978.82	0.0238828	0.214803	0.177763	107245	0.106458	0.209716	-3022.09	0.100793	0.63497	0.105702	0.144765	0.100793	0.63497	865334	0	sign	0	ns
LFY_FRA_VES	LFY_AL3_H20	LFY_CYD_OBL	-2962.45	0.0264611	0.201316	0.172495	107068	0.104681	0.216653	-3005.44	0.0995402	0.628474	0.103954	0.151537	0.0995402	0.628474	859905	0	sign	0	ns
LFY_FRA_VES	LFY_AL3_H20	LFY_MAL_DOM1	-3010.54	0.0226175	0.201913	0.201958	0.938712	0.107799	0.222701	-3056.58	0.111909	0.56298	0.106938	0.176693	0.111909	0.56298	920746	0	sign	0	ns
LFY_FRA_VES	LFY_AL3_H20	LFY_MAL_DOM2	-2979.16	0.0270146	0.218734	0.172609	102807	0.105342	0.201538	-3019.14	0.0999805	0.613374	0.105028	0.146152	0.0999805	0.613374	799498	0	sign	0	ns
LFY_FRA_VES	LFY_AL3_H20	LFY_PSE_SIN	-2958.49	0.0254111	0.199038	0.164679	112999	0.104825	0.221424	-3002.95	0.0949564	0.650158	0.10415	0.153488	0.0949564	0.650158	889248	0	sign	0	ns
LFY_FRA_VES	LFY_AL3_H21	LFY_ERIO_JAP	-2991.05	0.0201038	0.174676	0.191382	0.963999	0.109911	0.241971	-3037.51	0.105208	0.558298	0.109237	0.188405	0.105208	0.558298	929166	0	sign	0	ns
LFY_FRA_VES	LFY_AL3_H21	LFY_PRU_PER	-3006.34	0.0189255	0.11651	0.181998	104226	0.111769	0.293621	-3060.41	0.100285	0.579332	0.111795	0.214904	0.100285	0.579332	108145	0	sign	0	ns
LFY_FRA_VES	LFY_AL3_H21	LFY_PRU_DUL	-3000.52	0.0188552	0.111425	0.181213	101686	0.112686	0.298467	-3054.08	0.0996261	0.562771	0.112978	0.22513	0.0996261	0.562771	107116	0	sign	0	ns
LFY_FRA_VES	LFY_AL3_H21	LFY_PYP_COM	-2975.85	0.0238568	0.201323	0.177801	107199	0.106427	0.21452	-3020.04	0.100805	0.627418	0.105687	0.146957	0.100805	0.627418	883766	0	sign	0	ns
LFY_FRA_VES	LFY_AL3_H21	LFY_CYD_OBL	-2959.43	0.0264356	0.188288	0.172534	106986	0.10465	0.221307	-3003.38	0.0995232	0.62186	0.103989	0.153373	0.0995232	0.62186	879094	0	sign	0	ns
LFY_FRA_VES	LFY_AL3_H21	LFY_MAL_DOM1	-3007.51	0.0226105	0.190068	0.202014	0.938914	0.107769	0.226242	-3054.42	0.111926	0.556757	0.106941	0.178118	0.111926	0.556757	938208	0	sign	0	ns
LFY_FRA_VES	LFY_AL3_H21	LFY_MAL_DOM2	-2976.19	0.026988	0.205878	0.17264	102785	0.105315	0.205826	-3017.05	0.0999891	0.606748	0.105013	0.147953	0.0999891	0.606748	817234	0	sign	0	ns
LFY_FRA_VES	LFY_AL3_H21	LFY_PSE_SIN	-2955.47	0.0253814	0.185633	0.164715	112911	0.104795	0.226406	-3000.93	0.0949541	0.643413	0.104182	0.155379	0.0949541	0.643413	909019	0	sign	0	ns
LFY_FRA_VES	LFY_AL4_H20	LFY_ERIO_JAP	-3041.99	0.0392965	0.16986	0.187582	0.959388	0.110844	0.250503	-3080.32	0.113312	0.548903	0.110542	0.200853	0.113312	0.548903	766536	0	sign	0	ns
LFY_FRA_VES	LFY_AL4_H20	LFY_PRU_PER	-3057.58	0.0365598	0.11778	0.180237	102508	0.11256	0.29781	-3102.91	0.108639	0.56386	0.113013	0.225773	0.108639	0.56386	906592	0	sign	0	ns
LFY_FRA_VES	LFY_AL4_H20	LFY_PRU_DUL	-3051.75	0.0364898	0.112878	0.179418	0.998078	0.113499	0.302522	-3096.57	0.107972	0.548249	0.114192	0.235461	0.107972	0.548249	896517	0	sign	0	ns
LFY_FRA_VES	LFY_AL4_H20	LFY_CYD_OBL	-3014.03	0.0459005	0.164602	0.169655	10415	0.105508	0.245946	-3051.93	0.108286	0.588574	0.10525	0.184905	0.108286	0.588574	75791	0	sign	0	ns
LFY_FRA_VES	LFY_AL4_H20	LFY_MAL_DOM1	-3064.34	0.041916	0.192138	0.202355	0.937944	0.108529	0.227202	-3102.91	0.122276	0.551984	0.107937	0.1842	0.122276	0.551984	771456	0	sign	0	ns
LFY_FRA_VES	LFY_AL4_H20	LFY_PSE_SIN	-3011.49	0.0444066	0.163085	0.164162	109108	0.105576	0.250966	-3050.71	0.10465	0.606157	0.10526	0.188486	0.10465	0.606157	784304	0	sign	0	ns
LFY_FRA_VES	LFY_AL4_H17	LFY_MAL_DOM2	-2725.56	0.0167096	0.149529	0.16992	0.836792	0.0828765	0.293897	-2762.85	0.0958692	0.498744	0.0974338	0.314079	0.0958692	0.498744	745841	1.11022e-11	sign	1.05134e-15	ns
LFY_FRA_VES	LFY_AL4_H19	LFY_MAL_DOM2	-2727.91	0.0205358	0.134094	0.169594	0.834004	0.0822676	0.297033	-2764.65	0.0975563	0.487981	0.0968302	0.317835	0.0975563	0.487981	734879	1.11022e-11	sign	1.05134e-15	ns
LFY_FRA_VES	LFY_AL4_H13	LFY_MAL_DOM1	-2758.31	0.0216374	0.192106	0.202188	0.83254	0.077041	0.274433	-2795.15	0.119998	0.531909	0.0892985	0.293274	0.119998	0.531909	736798	1.11022e-11	sign	1.05134e-15	ns
LFY_FRA_VES	LFY_AL4_H13	LFY_PSE_SIN	-2712.43	0.0192596	0.179341	0.167216	102158	0.0799914	0.282512	-2748.95	0.099046	0.627397	0.0920374	0.287839	0.099046	0.627397	730427	1.11022e-11	sign	1.05134e-15	ns
LFY_FRA_VES	LFY_AL4_H20	LFY_PYP_COM	-3023.8	0.0426064	0.178108	0.174503	103085	0.107351	0.238726	-3061.17	0.108961	0.5893	0.106922	0.180062	0.108961	0.5893	747532	1.11022e-11	sign	1.05134e-15	ns
LFY_FRA_VES	LFY_AL4_H13	LFY_PYP_COM	-2725.82	0.0187476	0.187987	0.177337	0.918016	0.0800235	0.265659	-2761.64	0.104477	0.586921	0.0922334	0.263802	0.104477	0.586921	716446	2.22045e-11	sign	2.1027e-15	ns
LFY_FRA_VES	LFY_AL4_H13	LFY_CYD_OBL	-2705.63	0.0193291	0.179658	0.167305	0.978897	0.0807758	0.276191	-2741.3	0.0991973	0.611973	0.0931591	0.27485	0.0991973	0.611973	713368	3.33067e-11	sign	3.15404e-15	ns
LFY_FRA_VES	LFY_AL4_H20	LFY_MAL_DOM2	-3021.27	0.0446912	0.183774	0.167865	0.988265	0.106793	0.229808	-3055.86	0.106792	0.570333	0.106697	0.180997	0.106792	0.570333	691953	8.88178e-11	sign	8.41078e-15	ns
LFY_FRA_VES	LFY_AL4_H13	LFY_MAL_DOM2	-2723.46	0.018767	0.194681	0.169637	0.876376	0.0825986	0.262741	-2756.51	0.0996163	0.561962	0.0959397	0.272694	0.0996163	0.561962	660988	4.44089e-10	sign	4.20539e-14	ns
LFY_FRA_VES	LFY_AL1_194	LFY_AL1_H20	-2070.64	0	0	0	0	0.124899	0.426969	-2070.64	2.46614e-11	0	0.124895	0.426797	2.46614e-11	0	-1.61075	1	ns	9.4697e-05	ns
LFY_FRA_VES	LFY_AL1_GCA0	LFY_AL1_H17	-2070.63	0	0	0	0	0.124894	0.426733	-2070.63	7.26701e-12	0	0.124894	0.426733	7.26701e-12	0	-8.18545e-07	1	ns	9.4697e-05	ns
LFY_FRA_VES	LFY_AL1_GCA0	LFY_AL1_H20	-2070.63	0	0	0	0	0.124894	0.426733	-2070.63	7.26701e-12	0	0.124894	0.426733	7.26701e-12	0	5.45697e-07	1	ns	9.4697e-05	ns
LFY_FRA_VES	LFY_AL1_GCA0	LFY_AL1_H21	-2070.63	0	0	0	0	0.124894	0.426733	-2070.63	2.46614e-11	0	0.124894	0.426733	2.46614e-11	0	-9.09495e-07	1	ns	9.4697e-05	ns
LFY_FRA_VES	LFY_AL1_H13	LFY_AL1_H17	-2070.63	1.26888e-11	0	0	0	0.124849	0.426733	-2070.63	7.26701e-12	0	0.124894	0.426733	7.26701e-12	0	-0.795869	1	ns	9.4697e-05	ns
LFY_FRA_VES	LFY_AL1_H13	LFY_AL1_H20	-2070.63	2.52077e-16	0	0	0	0.124894	0.426733	-2070.63	7.26701e-12	0	0.124894	0.426733	7.26701e-12	0	-1.81899e-07	1	ns	9.4697e-05	ns
LFY_FRA_VES	LFY_AL1_H13	LFY_AL1_H21	-2070.63	0	0	0	0	0.124894	0.426733	-2070.63	7.26701e-12	0	0.124894	0.426733	7.26701e-12	0	-8.18545e-07	1	ns	9.4697e-05	ns
LFY_FRA_VES	LFY_AL1_H17	LFY_AL1_H20	-2070.64	6.57456e-11	0	0	1.0842e-15	0.124899	0.426969	-2070.64	0	0	0.124895	0.426797	0	0	-1.61074	1	ns	9.4697e-05	ns
LFY_FRA_VES	LFY_AL1_H20	LFY_AL1_H21	-2070.64	0	0	0	0	0.124894	0.426635	-2070.64	0	0	0.124895	0.426683	0	0	-0.114981	1	ns	9.4697e-05	ns
LFY_FRA_VES	LFY_AL2_194	LFY_AL2_H13	-2077.84	0	0	0	0	0.129256	0.427744	-2077.84	0	0	0.129251	0.427729	0	0	0.0403013	1	ns	9.4697e-05	ns
LFY_FRA_VES	LFY_AL2_194	LFY_AL2_H17	-2077.84	0	0	0	0	0.129264	0.428032	-2077.84	3.71272e-11	0	0.129247	0.427685	3.71272e-11	0	-1.66091	1	ns	9.4697e-05	ns
LFY_FRA_VES	LFY_AL2_194	LFY_AL2_H21	-2077.84	6.98495e-11	0	0	0	0.129264	0.428032	-2077.84	3.71272e-11	0	0.129247	0.427685	3.71272e-11	0	-1.66086	1	ns	9.4697e-05	ns
LFY_FRA_VES	LFY_AL2_H13	LFY_AL2_H17	-2077.84	7.19339e-12	0	0	0	0.129257	0.427965	-2077.84	4.05658e-12	0	0.129259	0.427734	4.05658e-12	0	-1.02663	1	ns	9.4697e-05	ns
LFY_FRA_VES	LFY_AL2_H13	LFY_AL2_H21	-2077.84	6.98495e-11	0	0	0	0.129264	0.428032	-2077.84	3.71272e-11	0	0.129247	0.427685	3.71272e-11	0	-1.66086	1	ns	9.4697e-05	ns
LFY_FRA_VES	LFY_AL2_H17	LFY_AL2_H21	-2077.84	1.771e-13	0	0	0	0.129264	0.428032	-2077.84	3.71272e-11	0	0.129247	0.427685	3.71272e-11	0	-1.66091	1	ns	9.4697e-05	ns
LFY_FRA_VES	LFY_AL3_194	LFY_AL3_GCA0	-2054.21	0	0	0	0	0.124311	0.419784	-2054.21	3.00241e-12	0	0.124311	0.419805	3.00241e-12	0	-0.0409838	1	ns	9.4697e-05	ns
LFY_FRA_VES	LFY_AL3_194	LFY_AL3_H17	-2054.21	0	0	0	0	0.124314	0.419656	-2054.21	0	0	0.124316	0.419743	0	0	-0.610244	1	ns	9.4697e-05	ns
LFY_FRA_VES	LFY_AL3_194	LFY_AL3_H21	-2054.21	3.71272e-11	0	0	0	0.124318	0.419699	-2054.21	1.924e-14	0	0.124312	0.419972	1.924e-14	0	0.0353316	1	ns	9.4697e-05	ns
LFY_FRA_VES	LFY_AL3_GCA0	LFY_AL3_H17	-2054.21	0	0	0	0	0.124314	0.419656	-2054.21	3.71272e-11	0	0.124316	0.419743	3.71272e-11	0	-0.610307	1	ns	9.4697e-05	ns
LFY_FRA_VES	LFY_AL3_GCA0	LFY_AL3_H21	-2054.21	3.71272e-11	0	0	0	0.124318	0.419699	-2054.21	1.924e-14	0	0.124312	0.419972	1.924e-14	0	0.0353316	1	ns	9.4697e-05	ns
LFY_FRA_VES	LFY_AL3_H17	LFY_AL3_H21	-2054.21	1.10111e-12	0	0	0	0.124318	0.419699	-2054.21	9.98482e-13	0	0.124312	0.419972	9.98482e-13	0	0.0353399	1	ns	9.4697e-05	ns
LFY_FRA_VES	LFY_AL3_H19	LFY_AL3_H21	-2054.21	7.14981e-11	0	0	0	0.124318	0.419699	-2054.21	1.16508e-14	0	0.124312	0.419972	1.16508e-14	0	0.0353143	1	ns	9.4697e-05	ns
LFY_FRA_VES	LFY_MAL_DOM1	LFY_PSE_SIN	-2881.88	0.0456779	0.0738813	0.011653	0.2788	0.225298	107726	-2887.87	0.0287619	0.176506	0.225672	107001	0.0287619	0.176506	119826	0.00250042	sign	2.36782e-07	ns
LFY_FRA_VES	LFY_CYD_OBL	LFY_MAL_DOM1	-2870.69	0.00984127	0.256809	0.0443353	0.0949812	0.22872	10428	-2876.27	0.0271198	0.176014	0.228875	103811	0.0271198	0.176014	111547	0.00378266	sign	3.58206e-07	ns
LFY_FRA_VES	LFY_AL4_H17	LFY_AL4_H20	-2121.54	0	0	0.0144673	0.00818094	0.124187	0.413156	-2125.49	0.0060923	0.00422051	0.128635	0.41491	0.0060923	0.00422051	790473	0.0192092	sign	1.81905e-06	ns
LFY_FRA_VES	LFY_MAL_DOM1	LFY_MAL_DOM2	-2878.72	0.045572	0.133347	0.0125764	0.199121	0.230116	100011	-2882.47	0.0290991	0.166278	0.230006	0.999715	0.0290991	0.166278	750977	0.0234032	sign	2.21621e-06	ns
LFY_FRA_VES	LFY_ERIO_JAP	LFY_PSE_SIN	-2886.88	0.0420727	0.11099	0.0139929	0.273709	0.225765	109003	-2890.22	0.0281604	0.192655	0.225171	10867	0.0281604	0.192655	668859	0.0352851	sign	3.34139e-06	ns
LFY_FRA_VES	LFY_AL3_194	LFY_AL4_H20	-2207.92	0.0015139	0.0283407	0.0187579	0.0395764	0.1234	0.390779	-2211.16	0.0101395	0.033938	0.123279	0.390238	0.0101395	0.033938	647443	0.039273	sign	3.71903e-06	ns
LFY_FRA_VES	LFY_AL3_GCA0	LFY_AL4_H20	-2207.92	0.0015139	0.0283407	0.0187579	0.0395764	0.1234	0.390779	-2211.16	0.0101395	0.033938	0.123279	0.390238	0.0101395	0.033938	647443	0.039273	sign	3.71903e-06	ns
LFY_FRA_VES	LFY_AL3_H17	LFY_AL4_H20	-2207.92	0.0015139	0.0283407	0.0187579	0.0395764	0.1234	0.390779	-2211.16	0.0101395	0.033938	0.123279	0.390238	0.0101395	0.033938	647443	0.039273	sign	3.71903e-06	ns
LFY_FRA_VES	LFY_AL3_H19	LFY_AL4_H20	-2207.92	0.0015139	0.0283407	0.0187579	0.0395764	0.1234	0.390779	-2211.16	0.0101395	0.033938	0.123279	0.390238	0.0101395	0.033938	647443	0.039273	sign	3.71903e-06	ns
LFY_FRA_VES	LFY_AL3_H21	LFY_AL4_H20	-2207.92	0.0015139	0.0283407	0.0187579	0.0395764	0.1234	0.390779	-2211.16	0.0101395	0.033938	0.123279	0.390238	0.0101395	0.033938	647443	0.039273	sign	3.71903e-06	ns
LFY_FRA_VES	LFY_ERIO_JAP	LFY_CYD_OBL	-2867.68	0.038902	0.126931	0.0109762	0.244328	0.228668	105244	-2870.89	0.025033	0.185928	0.228141	105005	0.025033	0.185928	643483	0.0400584	sign	3.79341e-06	ns
LFY_FRA_VES	LFY_AL1_194	LFY_AL4_H20	-2230.06	0.0014892	0.0479813	0.018618	0.0484189	0.123851	0.389891	-2233.22	0.0100488	0.0481776	0.123667	0.38965	0.0100488	0.0481776	632633	0.0422916	sign	4.00489e-06	ns
LFY_FRA_VES	LFY_AL1_H17	LFY_AL4_H20	-2230.06	0.0014892	0.0479813	0.018618	0.0484189	0.123851	0.389891	-2233.22	0.0100488	0.0481776	0.123667	0.38965	0.0100488	0.0481776	632633	0.0422916	sign	4.00489e-06	ns
LFY_FRA_VES	LFY_AL1_H20	LFY_AL4_H20	-2230.06	0.0014892	0.0479813	0.018618	0.0484189	0.123851	0.389891	-2233.22	0.0100488	0.0481776	0.123667	0.38965	0.0100488	0.0481776	632633	0.0422916	sign	4.00489e-06	ns
LFY_FRA_VES	LFY_AL1_H21	LFY_AL4_H20	-2230.06	0.0014892	0.0479813	0.018618	0.0484189	0.123851	0.389891	-2233.22	0.0100488	0.0481776	0.123667	0.38965	0.0100488	0.0481776	632633	0.0422916	sign	4.00489e-06	ns
LFY_FRA_VES	LFY_AL1_GCA0	LFY_AL4_H20	-2230.04	0.00149076	0.047981	0.0186178	0.0484229	0.123852	0.389914	-2233.2	0.0100518	0.0481799	0.123668	0.389673	0.0100518	0.0481799	632074	0.0424101	sign	4.01611e-06	ns
LFY_FRA_VES	LFY_AL1_H13	LFY_AL4_H20	-2230.04	0.00149076	0.047981	0.0186178	0.0484229	0.123852	0.389914	-2233.2	0.0100518	0.0481799	0.123668	0.389673	0.0100518	0.0481799	632074	0.0424101	sign	4.01611e-06	ns
LFY_FRA_VES	LFY_AL3_H20	LFY_AL4_H20	-2212.91	0.00151336	0.0361045	0.0187601	0.0376194	0.123453	0.391139	-2216.07	0.0101401	0.0368225	0.123327	0.390888	0.0101401	0.0368225	631453	0.0425419	sign	4.02859e-06	ns
LFY_FRA_VES	LFY_PYP_COM	LFY_CYD_OBL	-2625.95	0.0137376	0.0170762	0	0.0714584	0.238098	121778	-2628.82	0.00688501	0.0442065	0.23882	122035	0.00688501	0.0442065	575031	0.0564075	ns	5.34162e-06	ns
LFY_FRA_VES	LFY_PRU_PER	LFY_CYD_OBL	-3070.17	0.0636402	0.353231	0.0194206	0.415323	0.231986	0.897255	-3072.95	0.0413795	0.385323	0.23161	0.899341	0.0413795	0.385323	554696	0.0624442	ns	5.91328e-06	ns
LFY_FRA_VES	LFY_MAL_DOM2	LFY_PSE_SIN	-2647.73	0.0094333	0	0.00720695	0.110257	0.231862	118837	-2650.46	0.00832749	0.0549979	0.231891	11983	0.00832749	0.0549979	545917	0.0652465	ns	6.17865e-06	ns
LFY_FRA_VES	LFY_PRU_DUL	LFY_CYD_OBL	-3061.43	0.0636898	0.336088	0.0194083	0.403368	0.232134	0.901371	-3064.12	0.0413733	0.370385	0.231726	0.902546	0.0413733	0.370385	538212	0.067809	ns	6.42131e-06	ns
LFY_FRA_VES	LFY_AL4_H19	LFY_AL4_H20	-2132.98	0.00229025	0	0.014869	0.0163728	0.124371	0.402396	-2135.65	0.00761075	0.00845233	0.127968	0.405933	0.00761075	0.00845233	535791	0.0686348	ns	6.49951e-06	ns
LFY_FRA_VES	LFY_PRU_PER	LFY_PSE_SIN	-3075.87	0.0630084	0.329412	0.023045	0.440798	0.227452	0.932355	-3078.49	0.0429399	0.385642	0.227242	0.931194	0.0429399	0.385642	523315	0.0730525	ns	6.91785e-06	ns
LFY_FRA_VES	LFY_PRU_DUL	LFY_PSE_SIN	-3070.69	0.0627279	0.322587	0.0233531	0.437341	0.227545	0.933423	-3073.17	0.042936	0.380172	0.227341	0.930832	0.042936	0.380172	495324	0.0840267	ns	7.95707e-06	ns
LFY_FRA_VES	LFY_AL4_H13	LFY_AL4_H20	-2126.42	8.67362e-14	0.00940363	0.0111974	0.00862674	0.127933	0.413197	-2128.9	0.00480016	0.00897643	0.13148	0.413036	0.00480016	0.00897643	495306	0.0840343	ns	7.95779e-06	ns
LFY_FRA_VES	LFY_PRU_PER	LFY_MAL_DOM2	-3062.79	0.0606529	0.381407	0.0197067	0.336398	0.235301	0.861119	-3065.25	0.0400524	0.359747	0.234694	0.867523	0.0400524	0.359747	493288	0.0848864	ns	8.03848e-06	ns
LFY_FRA_VES	LFY_PYP_COM	LFY_PSE_SIN	-2653.15	0.0159156	0.00380693	0.00402783	0.0902129	0.234704	122957	-2655.52	0.00999785	0.0469266	0.234498	123812	0.00999785	0.0469266	473628	0.0936547	ns	8.86882e-06	ns
LFY_FRA_VES	LFY_PYP_COM	LFY_MAL_DOM1	-2904.91	0.0196539	0.224116	0.0460336	0.11416	0.232277	102259	-2907.26	0.0328646	0.169149	0.232401	101862	0.0328646	0.169149	46859	0.096044	ns	9.09508e-06	ns
LFY_FRA_VES	LFY_PRU_DUL	LFY_MAL_DOM2	-3057.56	0.0603099	0.37492	0.0200766	0.333133	0.235364	0.862491	-3059.84	0.0400493	0.354715	0.234795	0.86713	0.0400493	0.354715	455425	0.102578	ns	9.71383e-06	ns
LFY_FRA_VES	LFY_AL2_GCA0	LFY_AL4_H19	-2103.34	3.48736e-10	0.0164438	0.00515004	0	0.129403	0.403211	-2105.42	0.00307311	0.00848649	0.127801	0.406773	0.00307311	0.00848649	41478	0.125694	ns	1.19028e-05	ns
LFY_FRA_VES	LFY_AL4_H19	LFY_AL2_H19	-2103.34	0.00515005	0	0	0.0164437	0.129352	0.403236	-2105.42	0.00307311	0.00848652	0.127801	0.406762	0.00307311	0.00848652	414781	0.125694	ns	1.19028e-05	ns
LFY_FRA_VES	LFY_AL2_194	LFY_AL4_H20	-2166.38	0.00143686	0.0140419	0.0119099	0.013489	0.127814	0.420488	-2168.4	0.00667362	0.0137391	0.12768	0.420307	0.00667362	0.0137391	404745	0.132162	ns	1.25153e-05	ns
LFY_FRA_VES	LFY_AL2_H13	LFY_AL4_H20	-2166.38	0.00143686	0.0140419	0.0119099	0.013489	0.127814	0.420488	-2168.4	0.00667362	0.0137391	0.12768	0.420307	0.00667362	0.0137391	404745	0.132162	ns	1.25153e-05	ns
LFY_FRA_VES	LFY_AL2_H17	LFY_AL4_H20	-2166.38	0.00143686	0.0140419	0.0119099	0.013489	0.127814	0.420488	-2168.4	0.00667362	0.0137391	0.12768	0.420307	0.00667362	0.0137391	404745	0.132162	ns	1.25153e-05	ns
LFY_FRA_VES	LFY_AL2_H20	LFY_AL4_H20	-2166.38	0.00143686	0.0140419	0.0119099	0.013489	0.127814	0.420488	-2168.4	0.00667362	0.0137391	0.12768	0.420307	0.00667362	0.0137391	404745	0.132162	ns	1.25153e-05	ns
LFY_FRA_VES	LFY_AL2_H21	LFY_AL4_H20	-2166.38	0.00143686	0.0140419	0.0119099	0.013489	0.127814	0.420488	-2168.4	0.00667362	0.0137391	0.12768	0.420307	0.00667362	0.0137391	404745	0.132162	ns	1.25153e-05	ns
LFY_FRA_VES	LFY_AL2_GCA0	LFY_AL4_H20	-2166.69	0.00143845	0.0134617	0.0119094	0.0140613	0.127824	0.420497	-2168.71	0.00667491	0.0137308	0.127691	0.420324	0.00667491	0.0137308	404559	0.132285	ns	1.2527e-05	ns
LFY_FRA_VES	LFY_AL2_H19	LFY_AL4_H20	-2166.69	0.00143845	0.0134617	0.0119094	0.0140613	0.127824	0.420497	-2168.71	0.00667491	0.0137308	0.127691	0.420324	0.00667491	0.0137308	404559	0.132285	ns	1.2527e-05	ns
LFY_FRA_VES	LFY_AL3_H13	LFY_AL4_H20	-2215.32	0.00390516	0.0283039	0.0180809	0.0395488	0.123341	0.390522	-2217.34	0.0109942	0.0339131	0.123325	0.390227	0.0109942	0.0339131	402934	0.133365	ns	1.26293e-05	ns
LFY_FRA_VES	LFY_ERIO_JAP	LFY_MAL_DOM2	-2864.46	0.0375317	0.163721	0.0132508	0.18084	0.229931	101025	-2866.47	0.0254647	0.172298	0.229355	101175	0.0254647	0.172298	402347	0.133756	ns	1.26663e-05	ns
LFY_FRA_VES	LFY_AL4_H19	LFY_AL4_H13	-1761.57	0.00257689	0	0	0.0187902	0.0879309	0.424578	-1763.39	0.0013292	0.00926581	0.0879739	0.426929	0.0013292	0.00926581	363656	0.162305	ns	1.53698e-05	ns
LFY_FRA_VES	LFY_CYD_OBL	LFY_MAL_DOM2	-2611.64	0.00347293	0.0970172	0.00555804	0.0019756	0.235721	118734	-2613.3	0.00451647	0.0494823	0.235979	118103	0.00451647	0.0494823	331438	0.190674	ns	1.80563e-05	ns
LFY_FRA_VES	LFY_AL1_H19	LFY_AL3_194	-2126.69	0.0033397	0.033328	0	0.01171	0.124453	0.413099	-2128.23	0.00167068	0.0224598	0.124716	0.412536	0.00167068	0.0224598	309011	0.2133	ns	2.01989e-05	ns
LFY_FRA_VES	LFY_AL1_H19	LFY_AL3_GCA0	-2126.69	0.0033397	0.033328	0	0.01171	0.124453	0.413099	-2128.23	0.00167068	0.0224598	0.124716	0.412536	0.00167068	0.0224598	309011	0.2133	ns	2.01989e-05	ns
LFY_FRA_VES	LFY_AL1_H19	LFY_AL3_H17	-2126.69	0.0033397	0.033328	0	0.01171	0.124453	0.413099	-2128.23	0.00167068	0.0224598	0.124716	0.412536	0.00167068	0.0224598	309011	0.2133	ns	2.01989e-05	ns
LFY_FRA_VES	LFY_AL1_H19	LFY_AL3_H19	-2126.69	0.0033397	0.033328	0	0.01171	0.124453	0.413099	-2128.23	0.00167068	0.0224598	0.124716	0.412536	0.00167068	0.0224598	309011	0.2133	ns	2.01989e-05	ns
LFY_FRA_VES	LFY_AL1_H19	LFY_AL3_H21	-2126.69	0.0033397	0.033328	0	0.01171	0.124453	0.413099	-2128.23	0.00167068	0.0224598	0.124716	0.412536	0.00167068	0.0224598	309011	0.2133	ns	2.01989e-05	ns
LFY_FRA_VES	LFY_AL4_H19	LFY_AL2_H13	-2099.46	0.00514991	0	0	0.00837238	0.129294	0.413983	-2101	0.00307167	0.00427529	0.127743	0.415842	0.00307167	0.00427529	308557	0.213785	ns	2.02448e-05	ns
LFY_FRA_VES	LFY_AL4_H19	LFY_AL2_H17	-2099.46	0.00514991	0	0	0.00837228	0.129293	0.414007	-2101	0.00307166	0.0042753	0.127743	0.415835	0.00307166	0.0042753	308557	0.213785	ns	2.02448e-05	ns
LFY_FRA_VES	LFY_AL4_H19	LFY_AL2_H20	-2099.46	0.00514991	0	0	0.00837228	0.129293	0.414007	-2101	0.00307166	0.0042753	0.127743	0.415837	0.00307166	0.0042753	308557	0.213785	ns	2.02448e-05	ns
LFY_FRA_VES	LFY_AL4_H19	LFY_AL2_H21	-2099.46	0.00514991	0	0	0.00837228	0.129293	0.414007	-2101	0.00307166	0.0042753	0.127743	0.415835	0.00307166	0.0042753	308557	0.213785	ns	2.02448e-05	ns
LFY_FRA_VES	LFY_AL2_194	LFY_AL4_H19	-2099.46	3.48736e-10	0.00837125	0.0051499	0	0.12934	0.413983	-2101	0.00307113	0.00427529	0.127743	0.415839	0.00307113	0.00427529	308556	0.213786	ns	2.02449e-05	ns
LFY_FRA_VES	LFY_AL1_194	LFY_AL4_H19	-2135.35	1.22205e-10	0.0431007	0.00775971	0.0358955	0.125161	0.376611	-2136.82	0.00463012	0.0396499	0.122827	0.377477	0.00463012	0.0396499	293296	0.230736	ns	2.185e-05	ns
LFY_FRA_VES	LFY_AL1_H17	LFY_AL4_H19	-2135.35	1.22205e-10	0.0431007	0.00775971	0.0358955	0.125161	0.376611	-2136.82	0.00463012	0.0396499	0.122827	0.377477	0.00463012	0.0396499	293296	0.230736	ns	2.185e-05	ns
LFY_FRA_VES	LFY_AL1_H20	LFY_AL4_H19	-2135.35	1.22205e-10	0.0431007	0.00775971	0.0358955	0.125161	0.376611	-2136.82	0.00463012	0.0396499	0.122827	0.377477	0.00463012	0.0396499	293296	0.230736	ns	2.185e-05	ns
LFY_FRA_VES	LFY_AL1_H21	LFY_AL4_H19	-2135.35	1.22205e-10	0.0431007	0.00775971	0.0358955	0.125161	0.376611	-2136.82	0.00463012	0.0396499	0.122827	0.377477	0.00463012	0.0396499	293296	0.230736	ns	2.185e-05	ns
LFY_FRA_VES	LFY_AL1_GCA0	LFY_AL4_H19	-2135.33	2.0762e-11	0.0431031	0.00775998	0.0358975	0.125163	0.376574	-2136.79	0.00463256	0.0396514	0.122827	0.3775	0.00463256	0.0396514	292996	0.231083	ns	2.18829e-05	ns
LFY_FRA_VES	LFY_AL1_H13	LFY_AL4_H19	-2135.33	2.0762e-11	0.0431031	0.00775998	0.0358975	0.125163	0.376574	-2136.79	0.00463256	0.0396514	0.122827	0.3775	0.00463256	0.0396514	292996	0.231083	ns	2.18829e-05	ns
LFY_FRA_VES	LFY_AL4_H19	LFY_AL3_194	-2120.61	0.00776182	0.0425825	0	0.0367227	0.124752	0.378675	-2122.06	0.00463949	0.0395947	0.122425	0.377874	0.00463949	0.0395947	290279	0.234243	ns	2.21821e-05	ns
LFY_FRA_VES	LFY_AL4_H19	LFY_AL3_GCA0	-2120.61	0.00776182	0.0425804	0	0.0367256	0.124752	0.37874	-2122.06	0.00464149	0.0395939	0.122426	0.377911	0.00464149	0.0395939	290279	0.234243	ns	2.21821e-05	ns
LFY_FRA_VES	LFY_AL4_H19	LFY_AL3_H17	-2120.61	0.00776182	0.0425804	0	0.0367256	0.124752	0.37874	-2122.06	0.00464149	0.0395939	0.122426	0.37791	0.00464149	0.0395939	290279	0.234243	ns	2.21821e-05	ns
LFY_FRA_VES	LFY_AL4_H19	LFY_AL3_H19	-2120.61	0.00776182	0.0425804	0	0.0367256	0.124752	0.37874	-2122.06	0.00464149	0.0395939	0.122426	0.377911	0.00464149	0.0395939	290279	0.234243	ns	2.21821e-05	ns
LFY_FRA_VES	LFY_AL4_H19	LFY_AL3_H21	-2120.61	0.00776182	0.0425804	0	0.0367256	0.124752	0.378739	-2122.06	0.00464149	0.0395939	0.122426	0.37791	0.00464149	0.0395939	290279	0.234243	ns	2.21821e-05	ns
LFY_FRA_VES	LFY_AL4_H19	LFY_AL3_H20	-2123.09	0.00776209	0.0424168	0	0.037457	0.124747	0.38661	-2124.54	0.00464243	0.0399102	0.122417	0.385865	0.00464243	0.0399102	289293	0.235401	ns	2.22918e-05	ns
LFY_FRA_VES	LFY_AL4_H13	LFY_AL3_194	-2116.04	0.0055179	0.0599387	3.46945e-13	0.0260046	0.124634	0.389738	-2117.47	0.00322659	0.0421929	0.123131	0.384803	0.00322659	0.0421929	286091	0.2392	ns	2.26515e-05	ns
LFY_FRA_VES	LFY_AL4_H13	LFY_AL3_GCA0	-2116.04	0.00551791	0.0599344	0	0.0260097	0.124635	0.389763	-2117.47	0.00322658	0.0421923	0.123131	0.384846	0.00322658	0.0421923	286091	0.2392	ns	2.26515e-05	ns
LFY_FRA_VES	LFY_AL4_H13	LFY_AL3_H17	-2116.04	0.00551791	0.0599357	0	0.0260074	0.124634	0.389672	-2117.47	0.00322658	0.0421923	0.123131	0.384846	0.00322658	0.0421923	286091	0.2392	ns	2.26515e-05	ns
LFY_FRA_VES	LFY_AL4_H13	LFY_AL3_H19	-2116.04	0.00551791	0.0599347	0	0.0260093	0.124635	0.389625	-2117.47	0.00322658	0.0421923	0.123131	0.384846	0.00322658	0.0421923	286091	0.2392	ns	2.26515e-05	ns
LFY_FRA_VES	LFY_AL4_H13	LFY_AL3_H21	-2116.04	0.00551791	0.0599352	0	0.0260086	0.124634	0.389642	-2117.47	0.00322658	0.0421923	0.123131	0.384845	0.00322658	0.0421923	286091	0.2392	ns	2.26515e-05	ns
LFY_FRA_VES	LFY_AL4_H19	LFY_AL3_H13	-2124.35	0.00776157	0.0425927	0	0.0366127	0.12692	0.377975	-2125.78	0.0046726	0.0395373	0.124539	0.377158	0.0046726	0.0395373	286087	0.239205	ns	2.2652e-05	ns
LFY_FRA_VES	LFY_AL4_H13	LFY_AL3_H13	-2119.77	0.00551771	0.0599605	0	0.0259082	0.1268	0.388949	-2121.19	0.00324913	0.042129	0.125261	0.384073	0.00324913	0.042129	283862	0.241881	ns	2.29054e-05	ns
LFY_FRA_VES	LFY_AL4_H13	LFY_AL3_H20	-2118.52	0.0055181	0.0598181	0	0.0265257	0.124627	0.397869	-2119.92	0.00322728	0.0425322	0.123122	0.392836	0.00322728	0.0425322	280869	0.245527	ns	2.32507e-05	ns
LFY_FRA_VES	LFY_AL2_194	LFY_AL3_194	-2155.5	0.0067042	0.0397341	0	0.0282298	0.124736	0.39065	-2156.9	0.00335162	0.0339864	0.124892	0.390288	0.00335162	0.0339864	28016	0.2464	ns	2.33333e-05	ns
LFY_FRA_VES	LFY_AL2_194	LFY_AL3_GCA0	-2155.5	0.0067042	0.0397341	0	0.0282298	0.124736	0.39065	-2156.9	0.00335162	0.0339864	0.124892	0.390288	0.00335162	0.0339864	28016	0.2464	ns	2.33333e-05	ns
LFY_FRA_VES	LFY_AL2_194	LFY_AL3_H17	-2155.5	0.0067042	0.0397341	0	0.0282298	0.124736	0.39065	-2156.9	0.00335162	0.0339864	0.124892	0.390288	0.00335162	0.0339864	28016	0.2464	ns	2.33333e-05	ns
LFY_FRA_VES	LFY_AL2_194	LFY_AL3_H19	-2155.5	0.0067042	0.0397341	0	0.0282298	0.124736	0.39065	-2156.9	0.00335162	0.0339864	0.124892	0.390288	0.00335162	0.0339864	28016	0.2464	ns	2.33333e-05	ns
LFY_FRA_VES	LFY_AL2_194	LFY_AL3_H21	-2155.5	0.0067042	0.0397341	0	0.0282298	0.124736	0.39065	-2156.9	0.00335162	0.0339864	0.124892	0.390288	0.00335162	0.0339864	28016	0.2464	ns	2.33333e-05	ns
LFY_FRA_VES	LFY_AL2_H13	LFY_AL3_194	-2155.5	0.0067042	0.0397341	0	0.0282298	0.124736	0.39065	-2156.9	0.00335162	0.0339864	0.124892	0.390288	0.00335162	0.0339864	28016	0.2464	ns	2.33333e-05	ns
LFY_FRA_VES	LFY_AL2_H13	LFY_AL3_GCA0	-2155.5	0.0067042	0.0397341	0	0.0282298	0.124736	0.39065	-2156.9	0.00335162	0.0339864	0.124892	0.390288	0.00335162	0.0339864	28016	0.2464	ns	2.33333e-05	ns
LFY_FRA_VES	LFY_AL2_H13	LFY_AL3_H17	-2155.5	0.0067042	0.0397341	0	0.0282298	0.124736	0.39065	-2156.9	0.00335162	0.0339864	0.124892	0.390288	0.00335162	0.0339864	28016	0.2464	ns	2.33333e-05	ns
LFY_FRA_VES	LFY_AL2_H13	LFY_AL3_H19	-2155.5	0.0067042	0.0397341	0	0.0282298	0.124736	0.39065	-2156.9	0.00335162	0.0339864	0.124892	0.390288	0.00335162	0.0339864	28016	0.2464	ns	2.33333e-05	ns
LFY_FRA_VES	LFY_AL2_H13	LFY_AL3_H21	-2155.5	0.0067042	0.0397341	0	0.0282298	0.124736	0.39065	-2156.9	0.00335162	0.0339864	0.124892	0.390288	0.00335162	0.0339864	28016	0.2464	ns	2.33333e-05	ns
LFY_FRA_VES	LFY_AL2_H17	LFY_AL3_194	-2155.5	0.0067042	0.0397341	0	0.0282298	0.124736	0.39065	-2156.9	0.00335162	0.0339864	0.124892	0.390288	0.00335162	0.0339864	28016	0.2464	ns	2.33333e-05	ns
LFY_FRA_VES	LFY_AL2_H17	LFY_AL3_GCA0	-2155.5	0.0067042	0.0397341	0	0.0282298	0.124736	0.39065	-2156.9	0.00335162	0.0339864	0.124892	0.390288	0.00335162	0.0339864	28016	0.2464	ns	2.33333e-05	ns
LFY_FRA_VES	LFY_AL2_H17	LFY_AL3_H17	-2155.5	0.0067042	0.0397341	0	0.0282298	0.124736	0.39065	-2156.9	0.00335162	0.0339864	0.124892	0.390288	0.00335162	0.0339864	28016	0.2464	ns	2.33333e-05	ns
LFY_FRA_VES	LFY_AL2_H17	LFY_AL3_H19	-2155.5	0.0067042	0.0397341	0	0.0282298	0.124736	0.39065	-2156.9	0.00335162	0.0339864	0.124892	0.390288	0.00335162	0.0339864	28016	0.2464	ns	2.33333e-05	ns
LFY_FRA_VES	LFY_AL2_H17	LFY_AL3_H21	-2155.5	0.0067042	0.0397341	0	0.0282298	0.124736	0.39065	-2156.9	0.00335162	0.0339864	0.124892	0.390288	0.00335162	0.0339864	28016	0.2464	ns	2.33333e-05	ns
LFY_FRA_VES	LFY_AL2_H20	LFY_AL3_194	-2155.5	0.0067042	0.0397341	0	0.0282298	0.124736	0.39065	-2156.9	0.00335162	0.0339864	0.124892	0.390288	0.00335162	0.0339864	28016	0.2464	ns	2.33333e-05	ns
LFY_FRA_VES	LFY_AL2_H20	LFY_AL3_GCA0	-2155.5	0.0067042	0.0397341	0	0.0282298	0.124736	0.39065	-2156.9	0.00335162	0.0339864	0.124892	0.390288	0.00335162	0.0339864	28016	0.2464	ns	2.33333e-05	ns
LFY_FRA_VES	LFY_AL2_H20	LFY_AL3_H17	-2155.5	0.0067042	0.0397341	0	0.0282298	0.124736	0.39065	-2156.9	0.00335162	0.0339864	0.124892	0.390288	0.00335162	0.0339864	28016	0.2464	ns	2.33333e-05	ns
LFY_FRA_VES	LFY_AL2_H20	LFY_AL3_H19	-2155.5	0.0067042	0.0397341	0	0.0282298	0.124736	0.39065	-2156.9	0.00335162	0.0339864	0.124892	0.390288	0.00335162	0.0339864	28016	0.2464	ns	2.33333e-05	ns
LFY_FRA_VES	LFY_AL2_H20	LFY_AL3_H21	-2155.5	0.0067042	0.0397341	0	0.0282298	0.124736	0.39065	-2156.9	0.00335162	0.0339864	0.124892	0.390288	0.00335162	0.0339864	28016	0.2464	ns	2.33333e-05	ns
LFY_FRA_VES	LFY_AL2_H21	LFY_AL3_194	-2155.5	0.0067042	0.0397341	0	0.0282298	0.124736	0.39065	-2156.9	0.00335162	0.0339864	0.124892	0.390288	0.00335162	0.0339864	28016	0.2464	ns	2.33333e-05	ns
LFY_FRA_VES	LFY_AL2_H21	LFY_AL3_GCA0	-2155.5	0.0067042	0.0397341	0	0.0282298	0.124736	0.39065	-2156.9	0.00335162	0.0339864	0.124892	0.390288	0.00335162	0.0339864	28016	0.2464	ns	2.33333e-05	ns
LFY_FRA_VES	LFY_AL2_H21	LFY_AL3_H17	-2155.5	0.0067042	0.0397341	0	0.0282298	0.124736	0.39065	-2156.9	0.00335162	0.0339864	0.124892	0.390288	0.00335162	0.0339864	28016	0.2464	ns	2.33333e-05	ns
LFY_FRA_VES	LFY_AL2_H21	LFY_AL3_H19	-2155.5	0.0067042	0.0397341	0	0.0282298	0.124736	0.39065	-2156.9	0.00335162	0.0339864	0.124892	0.390288	0.00335162	0.0339864	28016	0.2464	ns	2.33333e-05	ns
LFY_FRA_VES	LFY_AL2_H21	LFY_AL3_H21	-2155.5	0.0067042	0.0397341	0	0.0282298	0.124736	0.39065	-2156.9	0.00335162	0.0339864	0.124892	0.390288	0.00335162	0.0339864	28016	0.2464	ns	2.33333e-05	ns
LFY_FRA_VES	LFY_AL2_GCA0	LFY_AL3_194	-2155.81	0.00670654	0.0394828	0	0.0284365	0.124747	0.390456	-2157.2	0.00335227	0.0339661	0.124903	0.390296	0.00335227	0.0339661	278789	0.248095	ns	2.34938e-05	ns
LFY_FRA_VES	LFY_AL2_GCA0	LFY_AL3_GCA0	-2155.81	0.00670654	0.0394828	0	0.0284365	0.124747	0.390456	-2157.2	0.00335227	0.0339661	0.124903	0.390296	0.00335227	0.0339661	278789	0.248095	ns	2.34938e-05	ns
LFY_FRA_VES	LFY_AL2_GCA0	LFY_AL3_H17	-2155.81	0.00670654	0.0394828	0	0.0284365	0.124747	0.390456	-2157.2	0.00335227	0.0339661	0.124903	0.390296	0.00335227	0.0339661	278789	0.248095	ns	2.34938e-05	ns
LFY_FRA_VES	LFY_AL2_GCA0	LFY_AL3_H19	-2155.81	0.00670654	0.0394828	0	0.0284365	0.124747	0.390456	-2157.2	0.00335227	0.0339661	0.124903	0.390296	0.00335227	0.0339661	278789	0.248095	ns	2.34938e-05	ns
LFY_FRA_VES	LFY_AL2_GCA0	LFY_AL3_H21	-2155.81	0.00670654	0.0394828	0	0.0284365	0.124747	0.390456	-2157.2	0.00335227	0.0339661	0.124903	0.390296	0.00335227	0.0339661	278789	0.248095	ns	2.34938e-05	ns
LFY_FRA_VES	LFY_AL2_H19	LFY_AL3_194	-2155.81	0.00670654	0.0394828	0	0.0284365	0.124747	0.390456	-2157.2	0.00335227	0.0339661	0.124903	0.390296	0.00335227	0.0339661	278789	0.248095	ns	2.34938e-05	ns
LFY_FRA_VES	LFY_AL2_H19	LFY_AL3_GCA0	-2155.81	0.00670654	0.0394828	0	0.0284365	0.124747	0.390456	-2157.2	0.00335227	0.0339661	0.124903	0.390296	0.00335227	0.0339661	278789	0.248095	ns	2.34938e-05	ns
LFY_FRA_VES	LFY_AL2_H19	LFY_AL3_H17	-2155.81	0.00670654	0.0394828	0	0.0284365	0.124747	0.390456	-2157.2	0.00335227	0.0339661	0.124903	0.390296	0.00335227	0.0339661	278789	0.248095	ns	2.34938e-05	ns
LFY_FRA_VES	LFY_AL2_H19	LFY_AL3_H19	-2155.81	0.00670654	0.0394828	0	0.0284365	0.124747	0.390456	-2157.2	0.00335227	0.0339661	0.124903	0.390296	0.00335227	0.0339661	278789	0.248095	ns	2.34938e-05	ns
LFY_FRA_VES	LFY_AL2_H19	LFY_AL3_H21	-2155.81	0.00670654	0.0394828	0	0.0284365	0.124747	0.390456	-2157.2	0.00335227	0.0339661	0.124903	0.390296	0.00335227	0.0339661	278789	0.248095	ns	2.34938e-05	ns
LFY_FRA_VES	LFY_AL2_194	LFY_AL3_H20	-2160.48	0.00670452	0.0378343	0	0.0359075	0.124788	0.390965	-2161.8	0.00335171	0.036872	0.124895	0.390931	0.00335171	0.036872	26324	0.268153	ns	2.53933e-05	ns
LFY_FRA_VES	LFY_AL2_H13	LFY_AL3_H20	-2160.48	0.00670452	0.0378343	0	0.0359075	0.124788	0.390965	-2161.8	0.00335171	0.036872	0.124895	0.390931	0.00335171	0.036872	26324	0.268153	ns	2.53933e-05	ns
LFY_FRA_VES	LFY_AL2_H17	LFY_AL3_H20	-2160.48	0.00670452	0.0378343	0	0.0359075	0.124788	0.390965	-2161.8	0.00335171	0.036872	0.124895	0.390931	0.00335171	0.036872	26324	0.268153	ns	2.53933e-05	ns
LFY_FRA_VES	LFY_AL2_H20	LFY_AL3_H20	-2160.48	0.00670452	0.0378343	0	0.0359075	0.124788	0.390965	-2161.8	0.00335171	0.036872	0.124895	0.390931	0.00335171	0.036872	26324	0.268153	ns	2.53933e-05	ns
LFY_FRA_VES	LFY_AL2_H21	LFY_AL3_H20	-2160.48	0.00670452	0.0378343	0	0.0359075	0.124788	0.390965	-2161.8	0.00335171	0.036872	0.124895	0.390931	0.00335171	0.036872	26324	0.268153	ns	2.53933e-05	ns
LFY_FRA_VES	LFY_AL2_GCA0	LFY_AL3_H20	-2160.79	0.0067069	0.0375384	0	0.0361577	0.124801	0.390961	-2162.11	0.00335237	0.0368499	0.124906	0.390939	0.00335237	0.0368499	26314	0.268287	ns	2.5406e-05	ns
LFY_FRA_VES	LFY_AL2_H19	LFY_AL3_H20	-2160.79	0.0067069	0.0375384	0	0.0361577	0.124801	0.390961	-2162.11	0.00335237	0.0368499	0.124906	0.390939	0.00335237	0.0368499	26314	0.268287	ns	2.5406e-05	ns
LFY_FRA_VES	LFY_AL1_194	LFY_AL2_GCA0	-2181.26	1.3339e-12	0.0509107	0.00665556	0.0514041	0.125204	0.389711	-2182.58	0.00332535	0.0511451	0.125289	0.389605	0.00332535	0.0511451	263095	0.268347	ns	2.54116e-05	ns
LFY_FRA_VES	LFY_AL1_194	LFY_AL2_H19	-2181.26	1.3339e-12	0.0509107	0.00665556	0.0514041	0.125204	0.389711	-2182.58	0.00332535	0.0511451	0.125289	0.389605	0.00332535	0.0511451	263095	0.268347	ns	2.54116e-05	ns
LFY_FRA_VES	LFY_AL1_H17	LFY_AL2_GCA0	-2181.26	1.3339e-12	0.0509107	0.00665556	0.0514041	0.125204	0.389711	-2182.58	0.00332535	0.0511451	0.125289	0.389605	0.00332535	0.0511451	263095	0.268347	ns	2.54116e-05	ns
LFY_FRA_VES	LFY_AL1_H17	LFY_AL2_H19	-2181.26	1.3339e-12	0.0509107	0.00665556	0.0514041	0.125204	0.389711	-2182.58	0.00332535	0.0511451	0.125289	0.389605	0.00332535	0.0511451	263095	0.268347	ns	2.54116e-05	ns
LFY_FRA_VES	LFY_AL1_H20	LFY_AL2_GCA0	-2181.26	1.3339e-12	0.0509107	0.00665556	0.0514041	0.125204	0.389711	-2182.58	0.00332535	0.0511451	0.125289	0.389605	0.00332535	0.0511451	263095	0.268347	ns	2.54116e-05	ns
LFY_FRA_VES	LFY_AL1_H20	LFY_AL2_H19	-2181.26	1.3339e-12	0.0509107	0.00665556	0.0514041	0.125204	0.389711	-2182.58	0.00332535	0.0511451	0.125289	0.389605	0.00332535	0.0511451	263095	0.268347	ns	2.54116e-05	ns
LFY_FRA_VES	LFY_AL1_H21	LFY_AL2_GCA0	-2181.26	1.3339e-12	0.0509107	0.00665556	0.0514041	0.125204	0.389711	-2182.58	0.00332535	0.0511451	0.125289	0.389605	0.00332535	0.0511451	263095	0.268347	ns	2.54116e-05	ns
LFY_FRA_VES	LFY_AL1_H21	LFY_AL2_H19	-2181.26	1.3339e-12	0.0509107	0.00665556	0.0514041	0.125204	0.389711	-2182.58	0.00332535	0.0511451	0.125289	0.389605	0.00332535	0.0511451	263095	0.268347	ns	2.54116e-05	ns
LFY_FRA_VES	LFY_AL1_194	LFY_AL2_194	-2180.95	1.02058e-11	0.050565	0.00665317	0.0518119	0.125179	0.389612	-2182.27	0.00332471	0.0511756	0.125279	0.389599	0.00332471	0.0511756	263057	0.268398	ns	2.54165e-05	ns
LFY_FRA_VES	LFY_AL1_194	LFY_AL2_H13	-2180.95	1.02058e-11	0.050565	0.00665317	0.0518119	0.125179	0.389612	-2182.27	0.00332471	0.0511756	0.125279	0.389599	0.00332471	0.0511756	263057	0.268398	ns	2.54165e-05	ns
LFY_FRA_VES	LFY_AL1_194	LFY_AL2_H17	-2180.95	1.02058e-11	0.050565	0.00665317	0.0518119	0.125179	0.389612	-2182.27	0.00332471	0.0511756	0.125279	0.389599	0.00332471	0.0511756	263057	0.268398	ns	2.54165e-05	ns
LFY_FRA_VES	LFY_AL1_194	LFY_AL2_H20	-2180.95	1.02058e-11	0.050565	0.00665317	0.0518119	0.125179	0.389612	-2182.27	0.00332471	0.0511756	0.125279	0.389599	0.00332471	0.0511756	263057	0.268398	ns	2.54165e-05	ns
LFY_FRA_VES	LFY_AL1_194	LFY_AL2_H21	-2180.95	1.02058e-11	0.050565	0.00665317	0.0518119	0.125179	0.389612	-2182.27	0.00332471	0.0511756	0.125279	0.389599	0.00332471	0.0511756	263057	0.268398	ns	2.54165e-05	ns
LFY_FRA_VES	LFY_AL1_H17	LFY_AL2_194	-2180.95	1.02058e-11	0.050565	0.00665317	0.0518119	0.125179	0.389612	-2182.27	0.00332471	0.0511756	0.125279	0.389599	0.00332471	0.0511756	263057	0.268398	ns	2.54165e-05	ns
LFY_FRA_VES	LFY_AL1_H17	LFY_AL2_H13	-2180.95	1.02058e-11	0.050565	0.00665317	0.0518119	0.125179	0.389612	-2182.27	0.00332471	0.0511756	0.125279	0.389599	0.00332471	0.0511756	263057	0.268398	ns	2.54165e-05	ns
LFY_FRA_VES	LFY_AL1_H17	LFY_AL2_H17	-2180.95	1.02058e-11	0.050565	0.00665317	0.0518119	0.125179	0.389612	-2182.27	0.00332471	0.0511756	0.125279	0.389599	0.00332471	0.0511756	263057	0.268398	ns	2.54165e-05	ns
LFY_FRA_VES	LFY_AL1_H17	LFY_AL2_H20	-2180.95	1.02058e-11	0.050565	0.00665317	0.0518119	0.125179	0.389612	-2182.27	0.00332471	0.0511756	0.125279	0.389599	0.00332471	0.0511756	263057	0.268398	ns	2.54165e-05	ns
LFY_FRA_VES	LFY_AL1_H17	LFY_AL2_H21	-2180.95	1.02058e-11	0.050565	0.00665317	0.0518119	0.125179	0.389612	-2182.27	0.00332471	0.0511756	0.125279	0.389599	0.00332471	0.0511756	263057	0.268398	ns	2.54165e-05	ns
LFY_FRA_VES	LFY_AL1_H20	LFY_AL2_194	-2180.95	1.02058e-11	0.050565	0.00665317	0.0518119	0.125179	0.389612	-2182.27	0.00332471	0.0511756	0.125279	0.389599	0.00332471	0.0511756	263057	0.268398	ns	2.54165e-05	ns
LFY_FRA_VES	LFY_AL1_H20	LFY_AL2_H13	-2180.95	1.02058e-11	0.050565	0.00665317	0.0518119	0.125179	0.389612	-2182.27	0.00332471	0.0511756	0.125279	0.389599	0.00332471	0.0511756	263057	0.268398	ns	2.54165e-05	ns
LFY_FRA_VES	LFY_AL1_H20	LFY_AL2_H17	-2180.95	1.02058e-11	0.050565	0.00665317	0.0518119	0.125179	0.389612	-2182.27	0.00332471	0.0511756	0.125279	0.389599	0.00332471	0.0511756	263057	0.268398	ns	2.54165e-05	ns
LFY_FRA_VES	LFY_AL1_H20	LFY_AL2_H20	-2180.95	1.02058e-11	0.050565	0.00665317	0.0518119	0.125179	0.389612	-2182.27	0.00332471	0.0511756	0.125279	0.389599	0.00332471	0.0511756	263057	0.268398	ns	2.54165e-05	ns
LFY_FRA_VES	LFY_AL1_H20	LFY_AL2_H21	-2180.95	1.02058e-11	0.050565	0.00665317	0.0518119	0.125179	0.389612	-2182.27	0.00332471	0.0511756	0.125279	0.389599	0.00332471	0.0511756	263057	0.268398	ns	2.54165e-05	ns
LFY_FRA_VES	LFY_AL1_H21	LFY_AL2_194	-2180.95	1.02058e-11	0.050565	0.00665317	0.0518119	0.125179	0.389612	-2182.27	0.00332471	0.0511756	0.125279	0.389599	0.00332471	0.0511756	263057	0.268398	ns	2.54165e-05	ns
LFY_FRA_VES	LFY_AL1_H21	LFY_AL2_H13	-2180.95	1.02058e-11	0.050565	0.00665317	0.0518119	0.125179	0.389612	-2182.27	0.00332471	0.0511756	0.125279	0.389599	0.00332471	0.0511756	263057	0.268398	ns	2.54165e-05	ns
LFY_FRA_VES	LFY_AL1_H21	LFY_AL2_H17	-2180.95	1.02058e-11	0.050565	0.00665317	0.0518119	0.125179	0.389612	-2182.27	0.00332471	0.0511756	0.125279	0.389599	0.00332471	0.0511756	263057	0.268398	ns	2.54165e-05	ns
LFY_FRA_VES	LFY_AL1_H21	LFY_AL2_H20	-2180.95	1.02058e-11	0.050565	0.00665317	0.0518119	0.125179	0.389612	-2182.27	0.00332471	0.0511756	0.125279	0.389599	0.00332471	0.0511756	263057	0.268398	ns	2.54165e-05	ns
LFY_FRA_VES	LFY_AL1_H21	LFY_AL2_H21	-2180.95	1.02058e-11	0.050565	0.00665317	0.0518119	0.125179	0.389612	-2182.27	0.00332471	0.0511756	0.125279	0.389599	0.00332471	0.0511756	263057	0.268398	ns	2.54165e-05	ns
LFY_FRA_VES	LFY_AL1_GCA0	LFY_AL2_GCA0	-2181.25	4.05823e-11	0.0509301	0.0066557	0.0513846	0.12519	0.389614	-2182.56	0.00332636	0.0511474	0.12529	0.389628	0.00332636	0.0511474	262871	0.268647	ns	2.54401e-05	ns
LFY_FRA_VES	LFY_AL1_GCA0	LFY_AL2_H19	-2181.25	4.05823e-11	0.0509301	0.0066557	0.0513846	0.12519	0.389614	-2182.56	0.00332636	0.0511474	0.12529	0.389628	0.00332636	0.0511474	262871	0.268647	ns	2.54401e-05	ns
LFY_FRA_VES	LFY_AL1_H13	LFY_AL2_GCA0	-2181.25	4.05823e-11	0.0509301	0.0066557	0.0513846	0.12519	0.389614	-2182.56	0.00332636	0.0511474	0.12529	0.389628	0.00332636	0.0511474	262871	0.268647	ns	2.54401e-05	ns
LFY_FRA_VES	LFY_AL1_H13	LFY_AL2_H19	-2181.25	4.05823e-11	0.0509301	0.0066557	0.0513846	0.12519	0.389614	-2182.56	0.00332636	0.0511474	0.12529	0.389628	0.00332636	0.0511474	262871	0.268647	ns	2.54401e-05	ns
LFY_FRA_VES	LFY_AL1_GCA0	LFY_AL2_194	-2180.94	3.7154e-12	0.0505475	0.00665336	0.051824	0.12518	0.389701	-2182.25	0.00332572	0.0511779	0.12528	0.389622	0.00332572	0.0511779	262833	0.268699	ns	2.5445e-05	ns
LFY_FRA_VES	LFY_AL1_GCA0	LFY_AL2_H13	-2180.94	3.7154e-12	0.0505475	0.00665336	0.051824	0.12518	0.389701	-2182.25	0.00332572	0.0511779	0.12528	0.389622	0.00332572	0.0511779	262833	0.268699	ns	2.5445e-05	ns
LFY_FRA_VES	LFY_AL1_GCA0	LFY_AL2_H17	-2180.94	3.7154e-12	0.0505475	0.00665336	0.051824	0.12518	0.389701	-2182.25	0.00332572	0.0511779	0.12528	0.389622	0.00332572	0.0511779	262833	0.268699	ns	2.5445e-05	ns
LFY_FRA_VES	LFY_AL1_GCA0	LFY_AL2_H20	-2180.94	3.7154e-12	0.0505475	0.00665336	0.051824	0.12518	0.389701	-2182.25	0.00332572	0.0511779	0.12528	0.389622	0.00332572	0.0511779	262833	0.268699	ns	2.5445e-05	ns
LFY_FRA_VES	LFY_AL1_GCA0	LFY_AL2_H21	-2180.94	3.7154e-12	0.0505475	0.00665336	0.051824	0.12518	0.389701	-2182.25	0.00332572	0.0511779	0.12528	0.389622	0.00332572	0.0511779	262833	0.268699	ns	2.5445e-05	ns
LFY_FRA_VES	LFY_AL1_H13	LFY_AL2_194	-2180.94	3.7154e-12	0.0505475	0.00665336	0.051824	0.12518	0.389701	-2182.25	0.00332572	0.0511779	0.12528	0.389622	0.00332572	0.0511779	262833	0.268699	ns	2.5445e-05	ns
LFY_FRA_VES	LFY_AL1_H13	LFY_AL2_H13	-2180.94	3.7154e-12	0.0505475	0.00665336	0.051824	0.12518	0.389701	-2182.25	0.00332572	0.0511779	0.12528	0.389622	0.00332572	0.0511779	262833	0.268699	ns	2.5445e-05	ns
LFY_FRA_VES	LFY_AL1_H13	LFY_AL2_H17	-2180.94	3.71545e-11	0.0505475	0.00665336	0.051824	0.12518	0.389701	-2182.25	0.00332572	0.0511779	0.12528	0.389622	0.00332572	0.0511779	262833	0.268699	ns	2.5445e-05	ns
LFY_FRA_VES	LFY_AL1_H13	LFY_AL2_H20	-2180.94	3.71545e-11	0.0505475	0.00665336	0.051824	0.12518	0.389701	-2182.25	0.00332572	0.0511779	0.12528	0.389622	0.00332572	0.0511779	262833	0.268699	ns	2.5445e-05	ns
LFY_FRA_VES	LFY_AL1_H13	LFY_AL2_H21	-2180.94	3.7154e-12	0.0505475	0.00665336	0.051824	0.12518	0.389701	-2182.25	0.00332572	0.0511779	0.12528	0.389622	0.00332572	0.0511779	262833	0.268699	ns	2.5445e-05	ns
LFY_FRA_VES	LFY_AL1_H19	LFY_AL3_H20	-2132.21	0.00333973	0.0264355	0	0.0241898	0.124588	0.413323	-2133.52	0.00167071	0.0253028	0.124719	0.413236	0.00167071	0.0253028	262815	0.268723	ns	2.54473e-05	ns
LFY_FRA_VES	LFY_AL1_H19	LFY_AL1_H21	-2087	0.00331376	0	0	0	0.12489	0.426579	-2088.31	0.00165722	0	0.125006	0.426561	0.00165722	0	262524	0.269113	ns	2.54842e-05	ns
LFY_FRA_VES	LFY_AL1_H19	LFY_AL1_H20	-2087	0.00331376	0	0	0	0.124893	0.426546	-2088.31	0.00165722	0	0.125006	0.426561	0.00165722	0	262524	0.269114	ns	2.54843e-05	ns
LFY_FRA_VES	LFY_AL1_194	LFY_AL1_H19	-2087	0	0	0.00331376	0	0.12489	0.426579	-2088.31	0.00165722	0	0.125051	0.426555	0.00165722	0	262524	0.269115	ns	2.54844e-05	ns
LFY_FRA_VES	LFY_AL1_H17	LFY_AL1_H19	-2087	6.57456e-11	0	0.00331376	1.0842e-15	0.124861	0.426577	-2088.31	0.00165722	0	0.12505	0.4266	0.00165722	0	262523	0.269115	ns	2.54844e-05	ns
LFY_FRA_VES	LFY_AL1_GCA0	LFY_AL1_H19	-2086.98	0	0	0.00331386	0	0.124891	0.426603	-2088.3	0.00165772	0	0.125066	0.426572	0.00165772	0	26241	0.269267	ns	2.54988e-05	ns
LFY_FRA_VES	LFY_AL1_H13	LFY_AL1_H19	-2086.98	6.93625e-12	0	0.00331386	0	0.124891	0.426603	-2088.3	0.00165772	0	0.125066	0.426572	0.00165772	0	26241	0.269267	ns	2.54988e-05	ns
LFY_FRA_VES	LFY_AL3_H13	LFY_AL3_H20	-2071.1	0.00167116	0	0	0.00552785	0.12431	0.419877	-2072.37	0.000835466	0.00276202	0.124374	0.420524	0.000835466	0.00276202	253937	0.280919	ns	2.66022e-05	ns
LFY_FRA_VES	LFY_AL4_H17	LFY_AL4_H19	-1755.65	1.77094e-11	0.00868709	0.00257214	0	0.087913	0.424907	-1756.92	0.00128534	0.00433694	0.0879597	0.426099	0.00128534	0.00433694	253065	0.282147	ns	2.67185e-05	ns
LFY_FRA_VES	LFY_ERIO_JAP	LFY_MAL_DOM1	-2701.04	0.0116181	0.0671015	0.0222343	0	0.252361	116354	-2702.27	0.0169106	0.0334885	0.252357	116466	0.0169106	0.0334885	245718	0.292706	ns	2.77184e-05	ns
LFY_FRA_VES	LFY_AL1_H19	LFY_AL4_H20	-2243.91	0.00592773	0.048168	0.0175508	0.0483508	0.123929	0.389559	-2245.12	0.0117318	0.0482315	0.123816	0.3895	0.0117318	0.0482315	241287	0.299262	ns	2.83392e-05	ns
LFY_FRA_VES	LFY_AL1_194	LFY_AL4_H13	-2131.1	3.46945e-13	0.0340072	0.00551654	0.0512697	0.12515	0.386807	-2132.22	0.00321944	0.042251	0.123525	0.384487	0.00321944	0.042251	224395	0.325635	ns	3.08366e-05	ns
LFY_FRA_VES	LFY_AL1_H17	LFY_AL4_H13	-2131.1	3.46945e-13	0.0340072	0.00551654	0.0512697	0.12515	0.386807	-2132.22	0.00321944	0.042251	0.123525	0.384487	0.00321944	0.042251	224395	0.325635	ns	3.08366e-05	ns
LFY_FRA_VES	LFY_AL1_H20	LFY_AL4_H13	-2131.1	3.46945e-13	0.0340072	0.00551654	0.0512697	0.12515	0.386807	-2132.22	0.00321944	0.042251	0.123525	0.384487	0.00321944	0.042251	224395	0.325635	ns	3.08366e-05	ns
LFY_FRA_VES	LFY_AL1_H21	LFY_AL4_H13	-2131.1	3.46945e-13	0.0340072	0.00551654	0.0512697	0.12515	0.386807	-2132.22	0.00321944	0.042251	0.123525	0.384487	0.00321944	0.042251	224395	0.325635	ns	3.08366e-05	ns
LFY_FRA_VES	LFY_AL1_GCA0	LFY_AL4_H13	-2131.07	3.48736e-10	0.0339986	0.00551673	0.0512952	0.125146	0.386684	-2132.19	0.00322121	0.0422529	0.123526	0.384497	0.00322121	0.0422529	224191	0.325968	ns	3.08682e-05	ns
LFY_FRA_VES	LFY_AL1_H13	LFY_AL4_H13	-2131.07	3.48736e-10	0.0339986	0.00551673	0.0512952	0.125146	0.386684	-2132.19	0.00322121	0.0422529	0.123526	0.384497	0.00322121	0.0422529	224191	0.325968	ns	3.08682e-05	ns
LFY_FRA_VES	LFY_AL4_H17	LFY_AL3_194	-2112.05	0.00516209	0.0445024	3.46945e-13	0.0262948	0.124662	0.389652	-2113.16	0.00309601	0.0351344	0.123185	0.387144	0.00309601	0.0351344	220957	0.331282	ns	3.13714e-05	ns
LFY_FRA_VES	LFY_AL4_H17	LFY_AL3_GCA0	-2112.05	0.00516208	0.0445104	0	0.0262944	0.124663	0.389608	-2113.16	0.00309601	0.0351345	0.123185	0.387133	0.00309601	0.0351345	220957	0.331282	ns	3.13714e-05	ns
LFY_FRA_VES	LFY_AL4_H17	LFY_AL3_H17	-2112.05	0.00516208	0.0445104	0	0.0262944	0.124663	0.389608	-2113.16	0.00309601	0.0351345	0.123185	0.387133	0.00309601	0.0351345	220957	0.331282	ns	3.13714e-05	ns
LFY_FRA_VES	LFY_AL4_H17	LFY_AL3_H19	-2112.05	0.00516208	0.0445104	0	0.0262944	0.124663	0.389608	-2113.16	0.00309601	0.0351345	0.123185	0.387133	0.00309601	0.0351345	220957	0.331282	ns	3.13714e-05	ns
LFY_FRA_VES	LFY_AL4_H17	LFY_AL3_H21	-2112.05	0.00516208	0.0445104	0	0.0262944	0.124663	0.389607	-2113.16	0.00309601	0.0351345	0.123185	0.387133	0.00309601	0.0351345	220957	0.331282	ns	3.13714e-05	ns
LFY_FRA_VES	LFY_AL4_H13	LFY_AL2_H13	-2095.28	0.00274551	0.00944238	0	0	0.129289	0.424459	-2096.37	0.00160073	0.00454918	0.128471	0.424253	0.00160073	0.00454918	219646	0.333461	ns	3.15777e-05	ns
LFY_FRA_VES	LFY_AL4_H13	LFY_AL2_H17	-2095.28	0.00274551	0.00944238	0	0	0.129289	0.424454	-2096.37	0.00160068	0.00454949	0.128472	0.424464	0.00160068	0.00454949	219645	0.333463	ns	3.15779e-05	ns
LFY_FRA_VES	LFY_AL4_H13	LFY_AL2_H20	-2095.28	0.00274551	0.00944237	0	0	0.129289	0.424454	-2096.37	0.00160082	0.00455114	0.128446	0.424467	0.00160082	0.00455114	219645	0.333463	ns	3.15779e-05	ns
LFY_FRA_VES	LFY_AL4_H13	LFY_AL2_H21	-2095.28	0.00274551	0.00944238	0	0	0.129289	0.424454	-2096.37	0.00160076	0.00454949	0.128472	0.424464	0.00160076	0.00454949	219645	0.333463	ns	3.15779e-05	ns
LFY_FRA_VES	LFY_AL2_194	LFY_AL4_H13	-2095.28	0	0	0.00274551	0.00944236	0.129319	0.424458	-2096.37	0.00160068	0.00454947	0.128472	0.424474	0.00160068	0.00454947	219644	0.333464	ns	3.1578e-05	ns
LFY_FRA_VES	LFY_AL4_H17	LFY_AL3_H13	-2115.79	0.00516192	0.0445202	0	0.0262134	0.126831	0.388821	-2116.88	0.00311669	0.0350844	0.125317	0.386356	0.00311669	0.0350844	218469	0.335429	ns	3.17641e-05	ns
LFY_FRA_VES	LFY_AL4_H17	LFY_AL3_H20	-2114.53	0.00516227	0.0443913	0	0.0268178	0.124657	0.397722	-2115.62	0.00309667	0.0354119	0.123175	0.395202	0.00309667	0.0354119	218016	0.33619	ns	3.18362e-05	ns
LFY_FRA_VES	LFY_PYP_COM	LFY_MAL_DOM2	-2617.64	0.0121802	0.0562309	0.00442746	0.00946547	0.237825	117337	-2618.71	0.00830858	0.0327957	0.237975	116731	0.00830858	0.0327957	214481	0.342185	ns	3.24039e-05	ns
LFY_FRA_VES	LFY_AL2_GCA0	LFY_AL4_H17	-2093.13	6.92973e-10	0.00820526	0.00256922	0	0.129327	0.413804	-2094.14	0.00153738	0.00423676	0.128555	0.415725	0.00153738	0.00423676	202939	0.362514	ns	3.4329e-05	ns
LFY_FRA_VES	LFY_AL4_H17	LFY_AL2_H19	-2093.13	0.00256922	0	0	0.0082039	0.129327	0.413824	-2094.14	0.00153738	0.00423676	0.128555	0.41572	0.00153738	0.00423676	202939	0.362514	ns	3.4329e-05	ns
LFY_FRA_VES	LFY_AL1_194	LFY_AL4_H17	-2126.95	0	0.0333917	0.00516087	0.0370449	0.125132	0.387111	-2127.91	0.00308914	0.0351812	0.123579	0.38673	0.00308914	0.0351812	191321	0.384195	ns	3.63821e-05	ns
LFY_FRA_VES	LFY_AL1_H17	LFY_AL4_H17	-2126.95	0	0.0333917	0.00516087	0.0370449	0.125132	0.387111	-2127.91	0.00308914	0.0351812	0.123579	0.38673	0.00308914	0.0351812	191321	0.384195	ns	3.63821e-05	ns
LFY_FRA_VES	LFY_AL1_H20	LFY_AL4_H17	-2126.95	0	0.0333917	0.00516087	0.0370449	0.125132	0.387111	-2127.91	0.00308914	0.0351812	0.123579	0.38673	0.00308914	0.0351812	191321	0.384195	ns	3.63821e-05	ns
LFY_FRA_VES	LFY_AL1_H21	LFY_AL4_H17	-2126.95	0	0.0333917	0.00516087	0.0370449	0.125132	0.387111	-2127.91	0.00308914	0.0351812	0.123579	0.38673	0.00308914	0.0351812	191321	0.384195	ns	3.63821e-05	ns
LFY_FRA_VES	LFY_AL1_GCA0	LFY_AL4_H17	-2126.93	6.37276e-11	0.0333904	0.00516105	0.0370479	0.125132	0.3872	-2127.89	0.00309078	0.0351826	0.123579	0.386754	0.00309078	0.0351826	191121	0.384579	ns	3.64185e-05	ns
LFY_FRA_VES	LFY_AL1_H13	LFY_AL4_H17	-2126.93	6.37276e-11	0.0333904	0.00516105	0.0370479	0.125132	0.3872	-2127.89	0.00309078	0.0351826	0.123579	0.386754	0.00309078	0.0351826	191121	0.384579	ns	3.64185e-05	ns
LFY_FRA_VES	LFY_PRU_PER	LFY_PYP_COM	-3085.49	0.0572944	0.358448	0.0307799	0.371719	0.235524	0.895156	-3086.4	0.0439292	0.365588	0.235415	0.897177	0.0439292	0.365588	182079	0.402364	ns	3.81027e-05	ns
LFY_FRA_VES	LFY_AL1_194	LFY_AL3_H13	-2119.4	0	0.0329203	0.00167107	0.011874	0.124455	0.413116	-2120.29	0.000835262	0.0224216	0.124616	0.412682	0.000835262	0.0224216	178968	0.408673	ns	3.87001e-05	ns
LFY_FRA_VES	LFY_AL1_H17	LFY_AL3_H13	-2119.4	0	0.0329203	0.00167107	0.011874	0.124455	0.413116	-2120.29	0.000835262	0.0224216	0.124616	0.412682	0.000835262	0.0224216	178968	0.408673	ns	3.87001e-05	ns
LFY_FRA_VES	LFY_AL1_H20	LFY_AL3_H13	-2119.4	0	0.0329203	0.00167107	0.011874	0.124455	0.413116	-2120.29	0.000835262	0.0224216	0.124616	0.412682	0.000835262	0.0224216	178968	0.408673	ns	3.87001e-05	ns
LFY_FRA_VES	LFY_AL1_H21	LFY_AL3_H13	-2119.4	0	0.0329203	0.00167107	0.011874	0.124455	0.413116	-2120.29	0.000835262	0.0224216	0.124616	0.412682	0.000835262	0.0224216	178968	0.408673	ns	3.87001e-05	ns
LFY_FRA_VES	LFY_AL1_GCA0	LFY_AL3_H13	-2119.38	6.77937e-11	0.0329224	0.00167112	0.0118742	0.124456	0.413141	-2120.28	0.000835515	0.0224226	0.124617	0.412705	0.000835515	0.0224226	178909	0.408794	ns	3.87116e-05	ns
LFY_FRA_VES	LFY_AL1_H13	LFY_AL3_H13	-2119.38	6.77937e-11	0.0329224	0.00167112	0.0118742	0.124456	0.413141	-2120.28	0.000835515	0.0224226	0.124617	0.412705	0.000835515	0.0224226	178909	0.408794	ns	3.87116e-05	ns
LFY_FRA_VES	LFY_PRU_DUL	LFY_PYP_COM	-3081.78	0.0566667	0.357649	0.0314303	0.373462	0.235713	0.89306	-3082.57	0.0439174	0.365966	0.235586	0.894528	0.0439174	0.365966	157767	0.454374	ns	4.30278e-05	ns
LFY_FRA_VES	LFY_ERIO_JAP	LFY_PYP_COM	-2893.79	0.0370699	0.155568	0.0211822	0.203033	0.231862	104146	-2894.55	0.0291589	0.179307	0.231801	104107	0.0291589	0.179307	151762	0.468223	ns	4.43393e-05	ns
LFY_FRA_VES	LFY_AL3_H13	LFY_AL3_H19	-2063.26	0.00167108	0	0	0	0.124306	0.419867	-2063.92	0.000835316	0	0.12433	0.419842	0.000835316	0	132762	0.514886	ns	4.87581e-05	ns
LFY_FRA_VES	LFY_AL3_H13	LFY_AL3_H21	-2063.26	0.00167108	0	0	0	0.124306	0.419867	-2063.92	0.000835316	0	0.12433	0.419842	0.000835316	0	132762	0.514886	ns	4.87581e-05	ns
LFY_FRA_VES	LFY_AL3_GCA0	LFY_AL3_H13	-2063.26	0	0	0.00167107	0	0.124306	0.419867	-2063.92	0.000835316	0	0.124369	0.41991	0.000835316	0	132761	0.514887	ns	4.87582e-05	ns
LFY_FRA_VES	LFY_AL3_H13	LFY_AL3_H17	-2063.26	0.00167107	0	0	0	0.124307	0.4198	-2063.92	0.000835316	0	0.12433	0.419842	0.000835316	0	132762	0.514887	ns	4.87582e-05	ns
LFY_FRA_VES	LFY_AL3_194	LFY_AL3_H13	-2063.26	0	0	0.00167107	0	0.124306	0.419867	-2063.92	0.000835316	0	0.124383	0.419883	0.000835316	0	132761	0.514888	ns	4.87583e-05	ns
LFY_FRA_VES	LFY_PRU_DUL	LFY_MAL_DOM1	-3127.16	0.0448271	0.442742	0.058456	0.312507	0.23658	0.845762	-3127.78	0.0516882	0.377673	0.236527	0.84518	0.0516882	0.377673	125279	0.534515	ns	5.0617e-05	ns
LFY_FRA_VES	LFY_AL3_194	LFY_AL3_H20	-2062.05	3.71272e-11	0	0	0.00552757	0.124314	0.41984	-2062.66	2.46614e-11	0.00276374	0.124314	0.420569	2.46614e-11	0.00276374	12107	0.545884	ns	5.16936e-05	ns
LFY_FRA_VES	LFY_AL3_GCA0	LFY_AL3_H20	-2062.05	3.71272e-11	0	0	0.00552757	0.124314	0.41984	-2062.66	2.46614e-11	0.00276374	0.124314	0.420569	2.46614e-11	0.00276374	12107	0.545884	ns	5.16936e-05	ns
LFY_FRA_VES	LFY_AL3_H17	LFY_AL3_H20	-2062.05	1.10111e-12	0	0	0.00552757	0.124314	0.41984	-2062.66	6.05256e-11	0.00276374	0.124314	0.420569	6.05256e-11	0.00276374	12107	0.545884	ns	5.16936e-05	ns
LFY_FRA_VES	LFY_AL3_H19	LFY_AL3_H20	-2062.05	9.42355e-11	0	0	0.00552762	0.124334	0.419835	-2062.66	1.16508e-14	0.00276376	0.124313	0.420642	1.16508e-14	0.00276376	12107	0.545884	ns	5.16936e-05	ns
LFY_FRA_VES	LFY_AL3_H20	LFY_AL3_H21	-2062.05	0	0.00552763	0	0	0.124314	0.419836	-2062.66	2.46614e-11	0.00276376	0.124322	0.420565	2.46614e-11	0.00276376	12107	0.545884	ns	5.16936e-05	ns
LFY_FRA_VES	LFY_AL4_H17	LFY_AL4_H13	-1750.03	8.57389e-16	0	0	0.00937519	0.0879148	0.43673	-1750.6	0	0.0046289	0.0879119	0.438306	0	0.0046289	113663	0.566479	ns	5.36438e-05	ns
LFY_FRA_VES	LFY_AL2_GCA0	LFY_AL4_H13	-2100.24	2.63073e-10	0.00843237	0.00274579	0.00968164	0.129341	0.415283	-2100.75	0.00160172	0.00902701	0.128532	0.415188	0.00160172	0.00902701	101597	0.601708	ns	5.69799e-05	ns
LFY_FRA_VES	LFY_AL4_H13	LFY_AL2_H19	-2100.24	0.00274579	0.00968343	0	0.00842651	0.129341	0.415318	-2100.75	0.00160172	0.00902705	0.128532	0.415176	0.00160172	0.00902705	101597	0.601708	ns	5.69799e-05	ns
LFY_FRA_VES	LFY_AL4_H17	LFY_AL2_H13	-2087.85	0.00256905	0	0	0	0.129268	0.424864	-2088.33	0.00153563	0	0.128438	0.424869	0.00153563	0	0.961237	0.618401	ns	5.85607e-05	ns
LFY_FRA_VES	LFY_AL2_194	LFY_AL4_H17	-2087.85	4.78066e-11	0	0.00256906	0	0.129268	0.424864	-2088.33	0.00153652	0	0.128495	0.424881	0.00153652	0	0.961224	0.618405	ns	5.85611e-05	ns
LFY_FRA_VES	LFY_AL4_H17	LFY_AL2_H17	-2087.85	0.00256905	0	0	0	0.129268	0.424856	-2088.33	0.00153627	0	0.128495	0.424912	0.00153627	0	0.961225	0.618405	ns	5.85611e-05	ns
LFY_FRA_VES	LFY_AL4_H17	LFY_AL2_H20	-2087.85	0.00256905	0	0	0	0.129268	0.424856	-2088.33	0.00153627	0	0.128495	0.424886	0.00153627	0	0.961224	0.618405	ns	5.85611e-05	ns
LFY_FRA_VES	LFY_AL4_H17	LFY_AL2_H21	-2087.85	0.00256905	0	0	0	0.129268	0.424856	-2088.33	0.00153627	0	0.128495	0.424912	0.00153627	0	0.961225	0.618405	ns	5.85611e-05	ns
LFY_FRA_VES	LFY_PRU_PER	LFY_MAL_DOM1	-3136.12	0.0481699	0.439295	0.058232	0.318747	0.234707	0.845134	-3136.59	0.0532225	0.378988	0.234719	0.845974	0.0532225	0.378988	0.949671	0.621987	ns	5.89003e-05	ns
LFY_FRA_VES	LFY_AL1_H19	LFY_AL3_H13	-2135.63	0.00337988	0.0332228	0.00163572	0.0117286	0.124653	0.413002	-2136.03	0.00250835	0.0224471	0.12482	0.412538	0.00250835	0.0224471	0.793944	0.672353	ns	6.36698e-05	ns
LFY_FRA_VES	LFY_AL2_194	LFY_AL3_H13	-2163.86	0.0056551	0.039791	0.00273146	0.0281651	0.124928	0.390537	-2164.11	0.00419325	0.0339653	0.124949	0.390289	0.00419325	0.0339653	0.501254	0.778313	ns	7.37039e-05	ns
LFY_FRA_VES	LFY_AL2_H13	LFY_AL3_H13	-2163.86	0.0056551	0.039791	0.00273146	0.0281651	0.124928	0.390537	-2164.11	0.00419325	0.0339653	0.124949	0.390289	0.00419325	0.0339653	0.501254	0.778313	ns	7.37039e-05	ns
LFY_FRA_VES	LFY_AL2_H17	LFY_AL3_H13	-2163.86	0.0056551	0.039791	0.00273146	0.0281651	0.124928	0.390537	-2164.11	0.00419325	0.0339653	0.124949	0.390289	0.00419325	0.0339653	0.501254	0.778313	ns	7.37039e-05	ns
LFY_FRA_VES	LFY_AL2_H20	LFY_AL3_H13	-2163.86	0.0056551	0.039791	0.00273146	0.0281651	0.124928	0.390537	-2164.11	0.00419325	0.0339653	0.124949	0.390289	0.00419325	0.0339653	0.501254	0.778313	ns	7.37039e-05	ns
LFY_FRA_VES	LFY_AL2_H21	LFY_AL3_H13	-2163.86	0.0056551	0.039791	0.00273146	0.0281651	0.124928	0.390537	-2164.11	0.00419325	0.0339653	0.124949	0.390289	0.00419325	0.0339653	0.501254	0.778313	ns	7.37039e-05	ns
LFY_FRA_VES	LFY_AL2_GCA0	LFY_AL3_H13	-2164.17	0.00565799	0.0395424	0.00273063	0.0283709	0.124939	0.390479	-2164.41	0.00419407	0.0339451	0.12496	0.390299	0.00419407	0.0339451	0.486802	0.783957	ns	7.42384e-05	ns
LFY_FRA_VES	LFY_AL2_H19	LFY_AL3_H13	-2164.17	0.00565799	0.0395424	0.00273063	0.0283709	0.124939	0.390479	-2164.41	0.00419407	0.0339451	0.12496	0.390299	0.00419407	0.0339451	0.486802	0.783957	ns	7.42384e-05	ns
LFY_FRA_VES	LFY_AL1_194	LFY_AL3_194	-2110.36	0	0.0329323	0	0.0118979	0.12446	0.413049	-2110.58	0	0.0224358	0.124602	0.412517	0	0.0224358	0.457185	0.795653	ns	7.53459e-05	ns
LFY_FRA_VES	LFY_AL1_194	LFY_AL3_GCA0	-2110.36	0	0.0329323	0	0.0118979	0.12446	0.413049	-2110.58	0	0.0224358	0.124602	0.412517	0	0.0224358	0.457185	0.795653	ns	7.53459e-05	ns
LFY_FRA_VES	LFY_AL1_194	LFY_AL3_H17	-2110.36	0	0.0329323	0	0.0118979	0.12446	0.413049	-2110.58	0	0.0224358	0.124602	0.412517	0	0.0224358	0.457185	0.795653	ns	7.53459e-05	ns
LFY_FRA_VES	LFY_AL1_194	LFY_AL3_H19	-2110.36	0	0.0329323	0	0.0118979	0.12446	0.413049	-2110.58	0	0.0224358	0.124602	0.412517	0	0.0224358	0.457185	0.795653	ns	7.53459e-05	ns
LFY_FRA_VES	LFY_AL1_194	LFY_AL3_H21	-2110.36	0	0.0329323	0	0.0118979	0.12446	0.413049	-2110.58	0	0.0224358	0.124602	0.412517	0	0.0224358	0.457185	0.795653	ns	7.53459e-05	ns
LFY_FRA_VES	LFY_AL1_H17	LFY_AL3_194	-2110.36	0	0.0329323	0	0.0118979	0.12446	0.413049	-2110.58	0	0.0224358	0.124602	0.412517	0	0.0224358	0.457185	0.795653	ns	7.53459e-05	ns
LFY_FRA_VES	LFY_AL1_H17	LFY_AL3_GCA0	-2110.36	0	0.0329323	0	0.0118979	0.12446	0.413049	-2110.58	0	0.0224358	0.124602	0.412517	0	0.0224358	0.457185	0.795653	ns	7.53459e-05	ns
LFY_FRA_VES	LFY_AL1_H17	LFY_AL3_H17	-2110.36	0	0.0329323	0	0.0118979	0.12446	0.413049	-2110.58	0	0.0224358	0.124602	0.412517	0	0.0224358	0.457185	0.795653	ns	7.53459e-05	ns
LFY_FRA_VES	LFY_AL1_H17	LFY_AL3_H19	-2110.36	0	0.0329323	0	0.0118979	0.12446	0.413049	-2110.58	0	0.0224358	0.124602	0.412517	0	0.0224358	0.457185	0.795653	ns	7.53459e-05	ns
LFY_FRA_VES	LFY_AL1_H17	LFY_AL3_H21	-2110.36	0	0.0329323	0	0.0118979	0.12446	0.413049	-2110.58	0	0.0224358	0.124602	0.412517	0	0.0224358	0.457185	0.795653	ns	7.53459e-05	ns
LFY_FRA_VES	LFY_AL1_H20	LFY_AL3_194	-2110.36	0	0.0329323	0	0.0118979	0.12446	0.413049	-2110.58	0	0.0224358	0.124602	0.412517	0	0.0224358	0.457185	0.795653	ns	7.53459e-05	ns
LFY_FRA_VES	LFY_AL1_H20	LFY_AL3_GCA0	-2110.36	0	0.0329323	0	0.0118979	0.12446	0.413049	-2110.58	0	0.0224358	0.124602	0.412517	0	0.0224358	0.457185	0.795653	ns	7.53459e-05	ns
LFY_FRA_VES	LFY_AL1_H20	LFY_AL3_H17	-2110.36	0	0.0329323	0	0.0118979	0.12446	0.413049	-2110.58	0	0.0224358	0.124602	0.412517	0	0.0224358	0.457185	0.795653	ns	7.53459e-05	ns
LFY_FRA_VES	LFY_AL1_H20	LFY_AL3_H19	-2110.36	0	0.0329323	0	0.0118979	0.12446	0.413049	-2110.58	0	0.0224358	0.124602	0.412517	0	0.0224358	0.457185	0.795653	ns	7.53459e-05	ns
LFY_FRA_VES	LFY_AL1_H20	LFY_AL3_H21	-2110.36	0	0.0329323	0	0.0118979	0.12446	0.413049	-2110.58	0	0.0224358	0.124602	0.412517	0	0.0224358	0.457185	0.795653	ns	7.53459e-05	ns
LFY_FRA_VES	LFY_AL1_H21	LFY_AL3_194	-2110.36	0	0.0329323	0	0.0118979	0.12446	0.413049	-2110.58	0	0.0224358	0.124602	0.412517	0	0.0224358	0.457185	0.795653	ns	7.53459e-05	ns
LFY_FRA_VES	LFY_AL1_H21	LFY_AL3_GCA0	-2110.36	0	0.0329323	0	0.0118979	0.12446	0.413049	-2110.58	0	0.0224358	0.124602	0.412517	0	0.0224358	0.457185	0.795653	ns	7.53459e-05	ns
LFY_FRA_VES	LFY_AL1_H21	LFY_AL3_H17	-2110.36	0	0.0329323	0	0.0118979	0.12446	0.413049	-2110.58	0	0.0224358	0.124602	0.412517	0	0.0224358	0.457185	0.795653	ns	7.53459e-05	ns
LFY_FRA_VES	LFY_AL1_H21	LFY_AL3_H19	-2110.36	0	0.0329323	0	0.0118979	0.12446	0.413049	-2110.58	0	0.0224358	0.124602	0.412517	0	0.0224358	0.457185	0.795653	ns	7.53459e-05	ns
LFY_FRA_VES	LFY_AL1_H21	LFY_AL3_H21	-2110.36	0	0.0329323	0	0.0118979	0.12446	0.413049	-2110.58	0	0.0224358	0.124602	0.412517	0	0.0224358	0.457185	0.795653	ns	7.53459e-05	ns
LFY_FRA_VES	LFY_AL1_GCA0	LFY_AL3_194	-2110.34	3.71272e-11	0.0328994	0	0.0119142	0.124461	0.413115	-2110.57	0	0.0224368	0.124603	0.41254	0	0.0224368	0.457122	0.795678	ns	7.53483e-05	ns
LFY_FRA_VES	LFY_AL1_GCA0	LFY_AL3_GCA0	-2110.34	3.71272e-11	0.0328994	0	0.0119142	0.124461	0.413115	-2110.57	0	0.0224368	0.124603	0.41254	0	0.0224368	0.457122	0.795678	ns	7.53483e-05	ns
LFY_FRA_VES	LFY_AL1_GCA0	LFY_AL3_H17	-2110.34	3.71272e-11	0.0328994	0	0.0119142	0.124461	0.413115	-2110.57	0	0.0224368	0.124603	0.41254	0	0.0224368	0.457122	0.795678	ns	7.53483e-05	ns
LFY_FRA_VES	LFY_AL1_GCA0	LFY_AL3_H19	-2110.34	3.71272e-11	0.0328994	0	0.0119142	0.124461	0.413115	-2110.57	0	0.0224368	0.124603	0.41254	0	0.0224368	0.457122	0.795678	ns	7.53483e-05	ns
LFY_FRA_VES	LFY_AL1_GCA0	LFY_AL3_H21	-2110.34	3.71272e-11	0.0328994	0	0.0119142	0.124461	0.413115	-2110.57	0	0.0224368	0.124603	0.41254	0	0.0224368	0.457122	0.795678	ns	7.53483e-05	ns
LFY_FRA_VES	LFY_AL1_H13	LFY_AL3_194	-2110.34	3.71272e-11	0.0328994	0	0.0119142	0.124461	0.413115	-2110.57	0	0.0224368	0.124603	0.41254	0	0.0224368	0.457122	0.795678	ns	7.53483e-05	ns
LFY_FRA_VES	LFY_AL1_H13	LFY_AL3_GCA0	-2110.34	3.71272e-11	0.0328994	0	0.0119142	0.124461	0.413115	-2110.57	0	0.0224368	0.124603	0.41254	0	0.0224368	0.457122	0.795678	ns	7.53483e-05	ns
LFY_FRA_VES	LFY_AL1_H13	LFY_AL3_H17	-2110.34	0	0.0328994	0	0.0119142	0.124461	0.413115	-2110.57	0	0.0224368	0.124603	0.41254	0	0.0224368	0.457122	0.795678	ns	7.53483e-05	ns
LFY_FRA_VES	LFY_AL1_H13	LFY_AL3_H19	-2110.34	3.71272e-11	0.0328994	0	0.0119142	0.124461	0.413115	-2110.57	0	0.0224368	0.124603	0.41254	0	0.0224368	0.457122	0.795678	ns	7.53483e-05	ns
LFY_FRA_VES	LFY_AL1_H13	LFY_AL3_H21	-2110.34	3.71272e-11	0.0328994	0	0.0119142	0.124461	0.413115	-2110.57	0	0.0224368	0.124603	0.41254	0	0.0224368	0.457122	0.795678	ns	7.53483e-05	ns
LFY_FRA_VES	LFY_CYD_OBL	LFY_PSE_SIN	-2592.55	0.00468701	0.0244159	0.00443437	0.0535062	0.233971	127304	-2592.73	0.00456165	0.0389368	0.233789	127367	0.00456165	0.0389368	0.361693	0.834563	ns	7.90306e-05	ns
LFY_FRA_VES	LFY_ERIO_JAP	LFY_PRU_PER	-3122.23	0.0508182	0.339426	0.0507356	0.425153	0.23458	0.863242	-3122.41	0.0507722	0.382422	0.234637	0.863472	0.0507722	0.382422	0.348014	0.840291	ns	7.9573e-05	ns
LFY_FRA_VES	LFY_AL1_H19	LFY_AL4_H13	-2142.48	0.00394262	0.0342256	0.00549008	0.0511853	0.1252	0.386975	-2142.63	0.00484404	0.0423253	0.124717	0.384948	0.00484404	0.0423253	0.301215	0.860185	ns	8.14569e-05	ns
LFY_FRA_VES	LFY_ERIO_JAP	LFY_PRU_DUL	-3116.64	0.0516087	0.339782	0.0497028	0.415008	0.234702	0.863237	-3116.77	0.0506568	0.377605	0.234739	0.863906	0.0506568	0.377605	0.270437	0.873525	ns	8.27202e-05	ns
LFY_FRA_VES	LFY_AL1_H19	LFY_AL4_H17	-2141.48	0.00774877	0.033682	0.00501878	0.0369735	0.121289	0.38701	-2141.57	0.00614829	0.035271	0.122099	0.386543	0.00614829	0.035271	0.176792	0.915398	ns	8.66854e-05	ns
LFY_FRA_VES	LFY_PRU_PER	LFY_PRU_DUL	-2612.25	0.00765363	0.00232101	0.00559783	0.0124286	0.260213	12758	-2612.29	0.00663074	0.00738683	0.260249	127614	0.00663074	0.00738683	0.0852246	0.958283	ns	9.07465e-05	ns
LFY_FRA_VES	LFY_AL1_H19	LFY_AL4_H19	-2149.85	0.0076305	0.0434579	0.00771899	0.0358224	0.121396	0.376436	-2149.88	0.00768023	0.0397483	0.121375	0.377344	0.00768023	0.0397483	0.0559727	0.972402	ns	9.20835e-05	ns
LFY_FRA_VES	LFY_AL1_194	LFY_AL3_H20	-2115.87	4.049e-13	0.0263485	0	0.0242459	0.124583	0.413481	-2115.87	2.1684e-15	0.0252759	0.124605	0.413225	2.1684e-15	0.0252759	0.00376508	0.998119	ns	9.45188e-05	ns
LFY_FRA_VES	LFY_AL1_H17	LFY_AL3_H20	-2115.87	4.049e-13	0.0263485	0	0.0242459	0.124583	0.413481	-2115.87	2.1684e-15	0.0252759	0.124605	0.413225	2.1684e-15	0.0252759	0.00376508	0.998119	ns	9.45188e-05	ns
LFY_FRA_VES	LFY_AL1_H20	LFY_AL3_H20	-2115.87	4.049e-13	0.0263485	0	0.0242459	0.124583	0.413481	-2115.87	2.1684e-15	0.0252759	0.124605	0.413225	2.1684e-15	0.0252759	0.00376508	0.998119	ns	9.45188e-05	ns
LFY_FRA_VES	LFY_AL1_H21	LFY_AL3_H20	-2115.87	4.049e-13	0.0263485	0	0.0242459	0.124583	0.413481	-2115.87	2.1684e-15	0.0252759	0.124605	0.413225	2.1684e-15	0.0252759	0.00376508	0.998119	ns	9.45188e-05	ns
LFY_FRA_VES	LFY_AL1_GCA0	LFY_AL3_H20	-2115.86	0	0.0263446	0	0.0242554	0.124592	0.413499	-2115.86	0	0.025277	0.124606	0.413248	0	0.025277	0.00376341	0.99812	ns	9.45189e-05	ns
LFY_FRA_VES	LFY_AL1_H13	LFY_AL3_H20	-2115.86	6.25998e-11	0.0263446	0	0.0242554	0.124592	0.413499	-2115.86	0	0.025277	0.124606	0.413248	0	0.025277	0.00376341	0.99812	ns	9.45189e-05	ns
LFY_FRA_VES	LFY_AL2_194	LFY_AL2_H19	-2090.61	6.98495e-11	0.00568341	0	0.00521982	0.129318	0.420367	-2090.61	0	0.00545321	0.129362	0.420356	0	0.00545321	0.00223451	0.998883	ns	9.45912e-05	ns
LFY_FRA_VES	LFY_AL2_GCA0	LFY_AL2_H20	-2090.61	1.62143e-12	0.00521449	0	0.00568865	0.129318	0.420397	-2090.61	0	0.00545321	0.129362	0.420356	0	0.00545321	0.00223433	0.998883	ns	9.45912e-05	ns
LFY_FRA_VES	LFY_AL2_H13	LFY_AL2_H19	-2090.61	6.98495e-11	0.00568341	0	0.00521982	0.129318	0.420367	-2090.61	0	0.00545321	0.129362	0.420356	0	0.00545321	0.00223451	0.998883	ns	9.45912e-05	ns
LFY_FRA_VES	LFY_AL2_194	LFY_AL2_GCA0	-2090.61	0	0.00568346	0	0.00522106	0.129318	0.420358	-2090.61	0	0.00545314	0.129312	0.42036	0	0.00545314	0.00222721	0.998887	ns	9.45916e-05	ns
LFY_FRA_VES	LFY_AL2_GCA0	LFY_AL2_H13	-2090.61	1.54728e-11	0.00521557	0	0.00568621	0.129318	0.420393	-2090.61	0	0.00545313	0.129318	0.420364	0	0.00545313	0.00222712	0.998887	ns	9.45916e-05	ns
LFY_FRA_VES	LFY_AL2_GCA0	LFY_AL2_H17	-2090.61	1.00158e-11	0.00521884	0	0.00568752	0.129318	0.420363	-2090.61	3.71272e-11	0.00545321	0.129318	0.420355	3.71272e-11	0.00545321	0.00222756	0.998887	ns	9.45916e-05	ns
LFY_FRA_VES	LFY_AL2_GCA0	LFY_AL2_H21	-2090.61	2.94681e-11	0.00521884	0	0.00568752	0.129318	0.420361	-2090.61	1.0842e-15	0.00545321	0.129318	0.420355	1.0842e-15	0.00545321	0.00222755	0.998887	ns	9.45916e-05	ns
LFY_FRA_VES	LFY_AL2_H17	LFY_AL2_H19	-2090.61	2.05522e-11	0.0056875	0	0.00521884	0.129318	0.420365	-2090.61	0	0.00545314	0.129317	0.420367	0	0.00545314	0.00222759	0.998887	ns	9.45916e-05	ns
LFY_FRA_VES	LFY_AL2_H19	LFY_AL2_H21	-2090.61	3.34019e-12	0.00521884	0	0.00568752	0.129318	0.420363	-2090.61	0	0.00545321	0.129318	0.420355	0	0.00545321	0.00222756	0.998887	ns	9.45916e-05	ns
LFY_FRA_VES	LFY_AL2_H19	LFY_AL2_H20	-2090.61	2.34116e-12	0.00521959	0	0.00568484	0.1293	0.420549	-2090.61	0	0.00545314	0.129317	0.420367	0	0.00545314	0.00221831	0.998891	ns	9.4592e-05	ns
LFY_FRA_VES	LFY_AL1_H19	LFY_AL2_194	-2196.1	0.0049809	0.0506321	0.00500026	0.0517841	0.125489	0.389521	-2196.1	0.00499061	0.0512332	0.125439	0.389469	0.00499061	0.0512332	0.000547421	0.999726	ns	9.4671e-05	ns
LFY_FRA_VES	LFY_AL1_H19	LFY_AL2_H13	-2196.1	0.0049809	0.0506321	0.00500026	0.0517841	0.125489	0.389521	-2196.1	0.00499061	0.0512332	0.125439	0.389469	0.00499061	0.0512332	0.000547421	0.999726	ns	9.4671e-05	ns
LFY_FRA_VES	LFY_AL1_H19	LFY_AL2_H17	-2196.1	0.0049809	0.0506321	0.00500026	0.0517841	0.125489	0.389521	-2196.1	0.00499061	0.0512332	0.125439	0.389469	0.00499061	0.0512332	0.000547421	0.999726	ns	9.4671e-05	ns
LFY_FRA_VES	LFY_AL1_H19	LFY_AL2_H20	-2196.1	0.0049809	0.0506321	0.00500026	0.0517841	0.125489	0.389521	-2196.1	0.00499061	0.0512332	0.125439	0.389469	0.00499061	0.0512332	0.000547421	0.999726	ns	9.4671e-05	ns
LFY_FRA_VES	LFY_AL1_H19	LFY_AL2_H21	-2196.1	0.0049809	0.0506321	0.00500026	0.0517841	0.125489	0.389521	-2196.1	0.00499061	0.0512332	0.125439	0.389469	0.00499061	0.0512332	0.000547421	0.999726	ns	9.4671e-05	ns
LFY_FRA_VES	LFY_AL1_194	LFY_AL1_GCA0	-2070.63	0	0	0	0	0.124894	0.426733	-2070.63	0	0	0.124895	0.426563	0	0	0.723199	0.999996	ns	9.46966e-05	ns
LFY_FRA_VES	LFY_AL1_194	LFY_AL1_H13	-2070.63	0	0	0	0	0.124894	0.426733	-2070.63	0	0	0.124895	0.426563	0	0	0.723199	0.999996	ns	9.46966e-05	ns
LFY_FRA_VES	LFY_AL1_194	LFY_AL1_H17	-2070.64	0	0	0	0	0.124896	0.426723	-2070.64	0	0	0.124894	0.426538	0	0	0.717812	0.999996	ns	9.46966e-05	ns
LFY_FRA_VES	LFY_AL1_194	LFY_AL1_H21	-2070.64	0	0	0	0	0.124896	0.426723	-2070.64	2.46614e-11	0	0.124894	0.426539	2.46614e-11	0	0.717785	0.999996	ns	9.46966e-05	ns
LFY_FRA_VES	LFY_AL1_H17	LFY_AL1_H21	-2070.64	6.57456e-11	0	0	1.0842e-15	0.124896	0.426723	-2070.64	0	0	0.124894	0.426538	0	0	0.071781	0.999996	ns	9.46966e-05	ns
LFY_FRA_VES	LFY_AL1_GCA0	LFY_AL1_H13	-2070.57	0	0	0	0	0.12499	0.426776	-2070.57	2.44806e-12	0	0.124992	0.426891	2.44806e-12	0	0.033447	0.999998	ns	9.46968e-05	ns
LFY_FRA_VES	LFY_AL2_194	LFY_AL2_H20	-2077.84	6.98495e-11	0	0	0	0.129269	0.427804	-2077.84	0	0	0.12925	0.427894	0	0	0.381604	0.999998	ns	9.46968e-05	ns
LFY_FRA_VES	LFY_AL2_GCA0	LFY_AL2_H19	-2078.23	1.00158e-11	0	0	5.42101e-15	0.129337	0.426892	-2078.23	3.71272e-11	0	0.129318	0.426992	3.71272e-11	0	0.411776	0.999998	ns	9.46968e-05	ns
LFY_FRA_VES	LFY_AL2_H13	LFY_AL2_H20	-2077.84	6.98495e-11	0	0	0	0.129269	0.427804	-2077.84	0	0	0.12925	0.427894	0	0	0.381604	0.999998	ns	9.46968e-05	ns
LFY_FRA_VES	LFY_AL2_H17	LFY_AL2_H20	-2077.84	1.771e-13	0	0	0	0.129269	0.427804	-2077.84	0	0	0.12925	0.427894	0	0	0.381652	0.999998	ns	9.46968e-05	ns
LFY_FRA_VES	LFY_AL2_H20	LFY_AL2_H21	-2077.84	1.40928e-11	0	0	1.11022e-11	0.129256	0.42768	-2077.84	4.05527e-12	0	0.129252	0.42763	4.05527e-12	0	0.302978	0.999998	ns	9.46968e-05	ns
LFY_FRA_VES	LFY_AL1_H19	LFY_AL2_GCA0	-2196.41	0.00498081	0.0509955	0.00500231	0.0513463	0.125499	0.389458	-2196.41	0.00499156	0.0512028	0.125449	0.389474	0.00499156	0.0512028	0.013403	0.999999	ns	9.46969e-05	ns
LFY_FRA_VES	LFY_AL1_H19	LFY_AL2_H19	-2196.41	0.00498081	0.0509955	0.00500231	0.0513463	0.125499	0.389458	-2196.41	0.00499156	0.0512028	0.125449	0.389474	0.00499156	0.0512028	0.013403	0.999999	ns	9.46969e-05	ns
LFY_FRA_VES	LFY_AL3_194	LFY_AL3_H19	-2054.21	0	0	0	0	0.124313	0.419879	-2054.21	3.71272e-11	0	0.124318	0.41975	3.71272e-11	0	0.139219	0.999999	ns	0	ns
LFY_FRA_VES	LFY_AL3_GCA0	LFY_AL3_H19	-2054.21	0	0	0	0	0.124313	0.419879	-2054.21	3.71272e-11	0	0.124318	0.41975	3.71272e-11	0	0.139232	0.999999	ns	9.46969e-05	ns
LFY_FRA_VES	LFY_AL3_H17	LFY_AL3_H19	-2054.21	1.10111e-12	0	0	0	0.124311	0.419826	-2054.21	3.97998e-12	0	0.124312	0.419929	3.97998e-12	0	0.253858	0.999999	ns	9.46969e-05	ns
cGAPDH
Outgroup	Taxon 1	Taxon 2	Unconstrained OptimizationsLn-likelihood	threeTaxaTree,FirstSpecies,nonSynRate	threeTaxaTree,FirstSpecies,synRate	threeTaxaTree,SecondSpecies,nonSynRate	threeTaxaTree,SecondSpecies,synRate	threeTaxaTree,OutGroup,nonSynRate	Constrained OptimizationsthreeTaxaTree,OutGroup,synRate	Ln-likelihood	constrained3TaxaTree,SecondSpecies,nonSynRate	constrained3TaxaTree,SecondSpecies,synRate	constrained3TaxaTree,OutGroup,nonSynRate	constrained3TaxaTree,OutGroup,synRate	constrained3TaxaTree,FirstSpecies,nonSynRate	constrained3TaxaTree,FirstSpecies,synRate	LR	P-Value	Sign P-Value	Corr P-Value	Sign corr P-Value
GP_PYR_PYR	GP_FRA_ANA	GP_ARA_THA	-1626.81	0.0272634	0.317647	0.0291972	0.784891	0.0523484	0.321988	-1631.02	0.0281022	0.567171	0.0527876	0.325026	0.0281022	0.567171	842471	0.0148115	sign	5.4454e-06	ns
GP_PYR_PYR	GP_AL1_H19	GP_ARA_THA	-1734.09	0.0275298	0.323192	0.0481298	0.647048	0.0335328	0.453879	-1737.39	0.0376171	0.484435	0.0345882	0.446113	0.0376171	0.484435	659636	0.0369504	sign	1.35847e-05	ns
GP_PYR_PYR	GP_AL1_H20	GP_FRA_ANA	-1480.61	0.0036968	0.203568	0	0.0334827	0.0677336	0.625879	-1483.5	0.00184853	0.11946	0.0683024	0.642297	0.00184853	0.11946	577968	0.0555852	ns	2.04357e-05	ns
GP_PYR_PYR	GP_AL2_194	GP_ARA_THA	-1734.88	0.0276869	0.322228	0.0448344	0.630397	0.0369999	0.466806	-1737.72	0.0360418	0.4756	0.0379478	0.459491	0.0360418	0.4756	567529	0.0585634	ns	2.15307e-05	ns
GP_PYR_PYR	GP_AL3_H13	GP_FRA_ANA	-1483.85	8.51302e-12	0.232831	0	0.0299227	0.0716448	0.635852	-1486.61	7.80223e-11	0.132139	0.0715994	0.65608	7.80223e-11	0.132139	551876	0.0633309	ns	2.32834e-05	ns
GP_PYR_PYR	GP_AL3_194	GP_ARA_THA	-1733.52	0.0292626	0.318418	0.0435252	0.623294	0.0371233	0.466555	-1736.2	0.0362597	0.470095	0.0379298	0.459605	0.0362597	0.470095	534228	0.0691735	ns	2.54314e-05	ns
GP_PYR_PYR	GP_AL3_H19	GP_ARA_THA	-1734.93	0.027861	0.333911	0.0448369	0.625544	0.0370221	0.461568	-1737.53	0.0361729	0.478953	0.0379493	0.456678	0.0361729	0.478953	521032	0.0738914	ns	2.7166e-05	ns
GP_PYR_PYR	GP_ROS_HYB	GP_FRA_ANA	-1379.58	0.0115487	0.195474	0	0.0387989	0.0711182	0.624985	-1382.18	0.00588212	0.11755	0.072501	0.638315	0.00588212	0.11755	519915	0.0743053	ns	2.73181e-05	ns
GP_PYR_PYR	GP_AL3_H20	GP_ARA_THA	-1731.1	0.0280549	0.321868	0.0448384	0.610853	0.0369791	0.478334	-1733.66	0.036296	0.46515	0.0378867	0.475604	0.036296	0.46515	511938	0.0773287	ns	2.84297e-05	ns
GP_PYR_PYR	GP_AL1_H19	GP_AL2_H17	-1411.85	1.67066e-11	0	0.0074637	0.0231321	0.0554065	0.782051	-1414.39	0.00370601	0.0115862	0.0555193	0.784882	0.00370601	0.0115862	509136	0.0784197	ns	2.88308e-05	ns
GP_PYR_PYR	GP_AL2_H17	GP_AL3_H17	-1409.07	0.00496791	0	0	0.0229412	0.0591212	0.785885	-1411.41	0.00248202	0.011517	0.0592212	0.791321	0.00248202	0.011517	468498	0.0960881	ns	3.53265e-05	ns
GP_PYR_PYR	GP_AL3_H17	GP_ARA_THA	-1736.98	0.028018	0.350475	0.0448042	0.625659	0.0370096	0.461272	-1739.31	0.036261	0.4873	0.0379413	0.45712	0.036261	0.4873	464297	0.0981275	ns	3.60763e-05	ns
GP_PYR_PYR	GP_AL1_H19	GP_AL3_H13	-1442.95	0	0	0.00290265	0.031264	0.0677589	0.817015	-1445.23	0.00133124	0.0154475	0.0681476	0.827622	0.00133124	0.0154475	456383	0.102089	ns	3.75327e-05	ns
GP_PYR_PYR	GP_AL2_H17	GP_ARA_THA	-1742.38	0.0339016	0.32974	0.0443347	0.629814	0.0369582	0.463666	-1744.66	0.0390257	0.479005	0.0375428	0.458726	0.0390257	0.479005	455616	0.102481	ns	3.76768e-05	ns
GP_PYR_PYR	GP_AL1_194	GP_AL2_H17	-1451.7	8.43079e-11	0	0.00746305	0.0231762	0.0684563	0.819339	-1453.94	0.00401802	0.0117362	0.0676266	0.821586	0.00401802	0.0117362	448992	0.105932	ns	3.89456e-05	ns
GP_PYR_PYR	GP_AL1_H13	GP_AL2_H17	-1451.67	0	0	0.00746488	0.0231271	0.068425	0.819162	-1453.91	0.0040246	0.0117093	0.067627	0.821357	0.0040246	0.0117093	447837	0.106545	ns	3.9171e-05	ns
GP_PYR_PYR	GP_AL4_H20	GP_FRA_ANA	-1479.68	3.94933e-11	0.211697	0	0.0354667	0.0716764	0.623136	-1481.91	1.65782e-11	0.124613	0.0716429	0.640727	1.65782e-11	0.124613	444445	0.108368	ns	3.98412e-05	ns
GP_PYR_PYR	GP_AL2_H17	GP_AL3_H13	-1450.62	0.00496892	0	0	0.0235963	0.0711793	0.833606	-1452.83	0.00266562	0.0116783	0.0706739	0.840866	0.00266562	0.0116783	441875	0.109769	ns	4.03563e-05	ns
GP_PYR_PYR	GP_AL1_H19	GP_AL3_H17	-1403.44	0	0	0.00247968	0.0306695	0.0554045	0.781869	-1405.61	0.00123266	0.0153742	0.0554291	0.79094	0.00123266	0.0153742	433629	0.114389	ns	4.20548e-05	ns
GP_PYR_PYR	GP_AL1_194	GP_AL3_H13	-1443.5	0	0	0.00231687	0.0292089	0.0684543	0.819398	-1445.65	0.00115852	0.0145869	0.0684704	0.82903	0.00115852	0.0145869	429692	0.116664	ns	4.28912e-05	ns
GP_PYR_PYR	GP_AL1_H13	GP_AL3_H13	-1443.47	0	0	0.00231705	0.0291494	0.0684452	0.819075	-1445.62	0.00116057	0.0145576	0.0684719	0.828927	0.00116057	0.0145576	429241	0.116927	ns	4.29879e-05	ns
GP_PYR_PYR	GP_AL1_194	GP_ARA_THA	-1760.48	0.0304749	0.346052	0.0432426	0.623931	0.0394437	0.47686	-1762.61	0.0368812	0.482716	0.0394113	0.469079	0.0368812	0.482716	424568	0.119691	ns	4.4004e-05	ns
GP_PYR_PYR	GP_AL1_H13	GP_ARA_THA	-1761.08	0.0305965	0.345974	0.0432344	0.624036	0.0394413	0.47683	-1763.19	0.0369477	0.48274	0.0394092	0.468829	0.0369477	0.48274	423029	0.120616	ns	4.43441e-05	ns
GP_PYR_PYR	GP_AL1_194	GP_AL3_H17	-1443.29	0	0	0.00247987	0.0307266	0.0684164	0.819538	-1445.3	0.00134022	0.0155678	0.0681382	0.826816	0.00134022	0.0155678	402178	0.13387	ns	4.92169e-05	ns
GP_PYR_PYR	GP_AL1_H13	GP_AL3_H17	-1443.26	3.71272e-11	1.0842e-15	0.00248006	0.030662	0.0684171	0.819824	-1445.27	0.00134321	0.0155347	0.0681396	0.826686	0.00134321	0.0155347	40175	0.134156	ns	4.93221e-05	ns
GP_PYR_PYR	GP_AL1_H17	GP_ARA_THA	-1766.05	0.0332812	0.345064	0.0430085	0.625615	0.039363	0.476338	-1768.05	0.0381503	0.483368	0.0393551	0.467463	0.0381503	0.483368	399356	0.135772	ns	4.99162e-05	ns
GP_PYR_PYR	GP_AL2_H19	GP_FRA_ANA	-1480.83	0	0.210741	0	0.0404792	0.0716407	0.634012	-1482.73	0	0.126142	0.0716002	0.651884	0	0.126142	379417	0.150006	ns	5.51493e-05	ns
GP_PYR_PYR	GP_AL2_H17	GP_AL3_H19	-1403.87	0.00496851	0	0	0.0152312	0.0587483	0.785394	-1405.73	0.00247633	0.00765118	0.0588464	0.787902	0.00247633	0.00765118	371909	0.155743	ns	5.72585e-05	ns
GP_PYR_PYR	GP_AL2_H17	GP_AL3_H20	-1403.39	0.00496892	0	0	0.0153891	0.0590176	0.790145	-1405.24	0.00248338	0.00773825	0.0591173	0.792521	0.00248338	0.00773825	370227	0.157059	ns	5.77423e-05	ns
GP_PYR_PYR	GP_AL1_H17	GP_FRA_ANA	-1476.66	3.38641e-10	0.196395	0	0.0385375	0.0716247	0.624779	-1478.5	1.23106e-11	0.118099	0.0715987	0.641743	1.23106e-11	0.118099	369188	0.157877	ns	5.8043e-05	ns
GP_PYR_PYR	GP_AL1_H13	GP_FRA_ANA	-1472.58	6.72642e-11	0.196023	0	0.0386481	0.0690491	0.62495	-1474.41	1.2128e-12	0.118023	0.0690212	0.641807	1.2128e-12	0.118023	367243	0.15942	ns	5.86103e-05	ns
GP_PYR_PYR	GP_AL1_194	GP_FRA_ANA	-1471.95	8.23597e-11	0.195982	0	0.0386875	0.0688664	0.624953	-1473.79	0	0.11803	0.0688379	0.641828	0	0.11803	367145	0.159498	ns	5.8639e-05	ns
GP_PYR_PYR	GP_AL1_H20	GP_ARA_THA	-1766.94	0.0332165	0.365769	0.0430293	0.632509	0.0394178	0.466501	-1768.72	0.0381281	0.496828	0.0393994	0.459864	0.0381281	0.496828	355007	0.169477	ns	6.23077e-05	ns
GP_PYR_PYR	GP_AL2_H17	GP_FRA_ANA	-1475.61	0.00836729	0.138742	0	0.0508719	0.0689945	0.641029	-1477.38	0.00474262	0.0939091	0.0690507	0.650283	0.00474262	0.0939091	354384	0.170006	ns	6.25022e-05	ns
GP_PYR_PYR	GP_AL3_H13	GP_ROS_HYB	-1451.2	1.04913e-10	0.016964	0.00805441	0	0.0712113	0.835091	-1452.96	0.00402336	0.00841044	0.0710936	0.840649	0.00402336	0.00841044	352743	0.171407	ns	6.30173e-05	ns
GP_PYR_PYR	GP_ROS_HYB	GP_ARA_THA	-1713.09	0.0323638	0.363375	0.0361285	0.651117	0.0432247	0.463247	-1714.85	0.0342784	0.504903	0.0432285	0.457679	0.0342784	0.504903	352195	0.171877	ns	6.31901e-05	ns
GP_PYR_PYR	GP_AL2_H19	GP_ARA_THA	-1761.21	0.030657	0.348848	0.0405089	0.606872	0.0422894	0.488736	-1762.96	0.0355983	0.475842	0.0422771	0.481588	0.0355983	0.475842	350132	0.173659	ns	6.38452e-05	ns
GP_PYR_PYR	GP_AL4_H20	GP_ARA_THA	-1766.9	0.0332536	0.355396	0.0430048	0.612527	0.0393644	0.478776	-1768.63	0.038136	0.481869	0.0393521	0.471709	0.038136	0.481869	345379	0.177836	ns	6.53809e-05	ns
GP_PYR_PYR	GP_AL1_H19	GP_AL3_194	-1434.02	4.34914e-11	0	0.0131186	0.0364256	0.055401	0.781581	-1435.71	0.00651815	0.0182818	0.0554218	0.78734	0.00651815	0.0182818	339503	0.183138	ns	6.73301e-05	ns
GP_PYR_PYR	GP_AL1_H19	GP_AL3_H20	-1398.62	6.21107e-11	0	0.00248231	0.0231772	0.0552758	0.779258	-1400.3	0.00123326	0.011639	0.0553178	0.784339	0.00123326	0.011639	335418	0.186917	ns	6.87195e-05	ns
GP_PYR_PYR	GP_AL1_H19	GP_AL3_H19	-1398.45	0	0	0.00246765	0.0229077	0.0554021	0.781765	-1400.13	0.00122969	0.0114914	0.0554418	0.787196	0.00122969	0.0114914	335218	0.187104	ns	6.87882e-05	ns
GP_PYR_PYR	GP_AL2_194	GP_FRA_ANA	-1472.74	1.22424e-11	0.151048	0.00522159	0.0487637	0.0706602	0.637642	-1474.35	0.00244788	0.099659	0.0703183	0.647494	0.00244788	0.099659	321616	0.200272	ns	7.36294e-05	ns
GP_PYR_PYR	GP_AL1_194	GP_AL3_H20	-1438.27	1.34238e-14	0	0.0024832	0.0232149	0.0684337	0.819466	-1439.81	0.00134055	0.0117825	0.0681565	0.823181	0.00134055	0.0117825	307915	0.214472	ns	7.885e-05	ns
GP_PYR_PYR	GP_AL1_194	GP_AL3_H19	-1438.31	0	0	0.00246787	0.0229507	0.0684315	0.819636	-1439.85	0.00133709	0.0116377	0.0681531	0.823307	0.00133709	0.0116377	307861	0.21453	ns	7.88713e-05	ns
GP_PYR_PYR	GP_AL1_H13	GP_AL3_H20	-1438.24	2.98868e-11	0	0.00248349	0.0231658	0.0684247	0.819388	-1439.77	0.00134342	0.0117573	0.0681574	0.82387	0.00134342	0.0117573	307494	0.214924	ns	7.90162e-05	ns
GP_PYR_PYR	GP_AL1_H13	GP_AL3_H19	-1438.28	0	0	0.00246804	0.0229028	0.0684286	0.819559	-1439.81	0.00133995	0.0116131	0.0681542	0.823177	0.00133995	0.0116131	30744	0.214982	ns	7.90375e-05	ns
GP_PYR_PYR	GP_AL1_H17	GP_AL3_H13	-1451.92	0.00231481	0	0.00232117	0.029147	0.0685415	0.819178	-1453.39	0.00231794	0.0145693	0.0685247	0.828784	0.00231794	0.0145693	293823	0.23013	ns	8.46066e-05	ns
GP_PYR_PYR	GP_AL1_194	GP_ROS_HYB	-1438.16	4.8413e-12	5.42101e-15	0.0107516	0	0.0684384	0.819593	-1439.6	0.00537334	0	0.0683203	0.818721	0.00537334	0	287902	0.237044	ns	8.71485e-05	ns
GP_PYR_PYR	GP_AL1_H13	GP_ROS_HYB	-1438.86	0	0	0.0107526	0	0.0684341	0.819662	-1440.29	0.00538187	0	0.0683235	0.818389	0.00538187	0	286324	0.238921	ns	8.78386e-05	ns
GP_PYR_PYR	GP_AL1_H17	GP_AL3_H17	-1451.48	0.00291815	0	0.00246928	0.0306593	0.0678408	0.819443	-1452.9	0.00267731	0.0155479	0.0678831	0.826579	0.00267731	0.0155479	283387	0.242456	ns	8.91382e-05	ns
GP_PYR_PYR	GP_AL3_H17	GP_AL4_H20	-1447.9	0.00246152	0.022909	0.00292564	0	0.0678049	0.836079	-1449.31	0.00267639	0.0116529	0.0678441	0.844208	0.00267639	0.0116529	281994	0.24415	ns	8.9761e-05	ns
GP_PYR_PYR	GP_AL3_H13	GP_ARA_THA	-1764.47	0.030577	0.372311	0.0405082	0.594472	0.0422822	0.494386	-1765.81	0.0355566	0.481721	0.0422678	0.489104	0.0355566	0.481721	268036	0.261798	ns	9.62493e-05	ns
GP_PYR_PYR	GP_AL1_H19	GP_AL2_H19	-1437.94	5.06502e-12	0	0.00291239	0.0234119	0.0677536	0.817615	-1439.23	0.00133291	0.0115901	0.068147	0.821598	0.00133291	0.0115901	256545	0.277281	ns	0.000101942	ns
GP_PYR_PYR	GP_AL3_H17	GP_FRA_ANA	-1464.95	8.38377e-12	0.160549	0	0.04004	0.071613	0.641539	-1466.21	3.46945e-13	0.0995143	0.0715685	0.653272	3.46945e-13	0.0995143	252335	0.283179	ns	0.00010411	ns
GP_PYR_PYR	GP_AL1_H19	GP_AL1_H20	-1424.83	1.49553e-11	0	0.00290363	0.00771942	0.0677923	0.808774	-1426.09	0.00133188	0.00382191	0.0682008	0.812055	0.00133188	0.00382191	2513	0.284649	ns	0.00010465	ns
GP_PYR_PYR	GP_AL2_H17	GP_AL2_H19	-1432.2	0.00496881	0	0	0	0.0711786	0.836614	-1433.4	0.00266983	0	0.0706673	0.836049	0.00266983	0	240039	0.301135	ns	0.000110711	ns
GP_PYR_PYR	GP_AL1_194	GP_AL3_194	-1473.87	1.84479e-11	0	0.0131188	0.0364983	0.0684257	0.819139	-1475.07	0.00706045	0.0184573	0.0668739	0.823571	0.00706045	0.0184573	239662	0.301704	ns	0.000110921	ns
GP_PYR_PYR	GP_AL1_H13	GP_AL3_194	-1473.84	3.96901e-11	0	0.013121	0.0364176	0.0684264	0.819798	-1475.03	0.00707616	0.018414	0.0668719	0.823779	0.00707616	0.018414	237582	0.304858	ns	0.00011208	ns
GP_PYR_PYR	GP_AL1_194	GP_AL4_H20	-1433	6.80639e-12	0	0.00231715	0.0145131	0.0684303	0.819675	-1434.17	0.00115859	0.00725483	0.0684732	0.823014	0.00115859	0.00725483	234251	0.309978	ns	0.000113963	ns
GP_PYR_PYR	GP_AL1_H13	GP_AL4_H20	-1432.97	4.76547e-12	0	0.00231732	0.0144843	0.0684316	0.819692	-1434.14	0.00116063	0.00724047	0.0684747	0.822907	0.00116063	0.00724047	233889	0.310539	ns	0.000114169	ns
GP_PYR_PYR	GP_AL1_194	GP_AL2_H19	-1438.42	7.26663e-11	0	0.00232199	0.0218664	0.0684377	0.819498	-1439.58	0.0011597	0.010942	0.0684739	0.822329	0.0011597	0.010942	231943	0.313576	ns	0.000115285	ns
GP_PYR_PYR	GP_AL1_H13	GP_AL2_H19	-1438.39	0	0	0.00232217	0.0218229	0.0684476	0.819588	-1439.55	0.00116175	0.0109201	0.0684756	0.822162	0.00116175	0.0109201	231589	0.314131	ns	0.000115489	ns
GP_PYR_PYR	GP_AL1_H20	GP_AL1_194	-1427.13	0.00231593	0.00728788	0	0	0.0684417	0.819404	-1428.28	0.00115833	0.00364916	0.0684921	0.822077	0.00115833	0.00364916	230552	0.315764	ns	0.00011609	ns
GP_PYR_PYR	GP_AL1_H13	GP_AL1_H20	-1427.09	0	0	0.0023161	0.0072733	0.0684446	0.818635	-1428.24	0.00116037	0.00364182	0.0685018	0.822333	0.00116037	0.00364182	2302	0.31632	ns	0.000116294	ns
GP_PYR_PYR	GP_AL2_H17	GP_ROS_HYB	-1443.02	0.00556961	0.0090627	0	0	0.0740107	0.833264	-1444.11	0.00314706	0.00456731	0.0732799	0.833522	0.00314706	0.00456731	218625	0.335168	ns	0.000123224	ns
GP_PYR_PYR	GP_AL2_H17	GP_AL3_194	-1439.32	0.0166607	0.00803835	0	0.0175785	0.0590009	0.786942	-1440.34	0.00793323	0.0140209	0.0590769	0.788258	0.00793323	0.0140209	204366	0.359936	ns	0.000132329	ns
GP_PYR_PYR	GP_AL2_194	GP_AL3_H13	-1447.93	0.00245141	0	0.00290044	0.0233334	0.0678953	0.835155	-1448.95	0.00265794	0.0115359	0.0679442	0.842154	0.00265794	0.0115359	203374	0.361726	ns	0.000132988	ns
GP_PYR_PYR	GP_AL3_H17	GP_AL3_194	-1423.09	0	0.0214141	0.0104338	0	0.0589884	0.801846	-1424.08	0.0054084	0.0101351	0.0589675	0.804858	0.0054084	0.0101351	198419	0.3708	ns	0.000136324	ns
GP_PYR_PYR	GP_AL2_194	GP_AL3_H17	-1408.68	0.00246063	0	0.00246772	0.0229161	0.0553873	0.797462	-1409.66	0.00246467	0.0114917	0.0553835	0.80312	0.00246467	0.0114917	19675	0.373906	ns	0.000137465	ns
GP_PYR_PYR	GP_AL2_H19	GP_AL3_H13	-1435.43	5.06468e-11	0	0	0.0217832	0.0711985	0.836411	-1436.4	1.3783e-13	0.0108992	0.0711834	0.842201	1.3783e-13	0.0108992	194872	0.377434	ns	0.000138762	ns
GP_PYR_PYR	GP_AL3_H17	GP_ROS_HYB	-1433.6	0	0.0179967	0	0	0.0739983	0.833492	-1434.56	0	0.00907803	0.0739929	0.839076	0	0.00907803	192238	0.382438	ns	0.000140602	ns
GP_PYR_PYR	GP_AL3_H19	GP_AL4_H20	-1442.58	0.00244948	0.0152104	0.00292583	0	0.0678116	0.835878	-1443.53	0.00266953	0.00774301	0.0678579	0.841223	0.00266953	0.00774301	190022	0.386699	ns	0.000142169	ns
GP_PYR_PYR	GP_AL1_H17	GP_AL3_H19	-1446.5	0.00291864	0	0.00245693	0.0229007	0.0678482	0.81883	-1447.45	0.00267088	0.0116228	0.0678984	0.823073	0.00267088	0.0116228	189765	0.387196	ns	0.000142351	ns
GP_PYR_PYR	GP_AL3_H20	GP_AL4_H20	-1442.55	0.00246556	0.0153822	0.00292497	0	0.0678154	0.835875	-1443.5	0.00267862	0.00783842	0.0678613	0.841011	0.00267862	0.00783842	189567	0.387579	ns	0.000142492	ns
GP_PYR_PYR	GP_AL1_H17	GP_AL3_H20	-1446.46	0.0029173	0	0.00247309	0.0231606	0.0678536	0.819089	-1447.4	0.00267779	0.0117668	0.067901	0.822948	0.00267779	0.0117668	189089	0.388506	ns	0.000142833	ns
GP_PYR_PYR	GP_AL2_H19	GP_AL3_H17	-1435.33	1.30198e-11	0	0	0.0229078	0.0711796	0.836527	-1436.26	0	0.0116249	0.0711928	0.841173	0	0.0116249	186026	0.394502	ns	0.000145038	ns
GP_PYR_PYR	GP_AL3_194	GP_FRA_ANA	-1461.76	0	0.143068	0	0.0434333	0.0716131	0.643613	-1462.68	0	0.0924934	0.0715852	0.653375	0	0.0924934	183302	0.399912	ns	0.000147026	ns
GP_PYR_PYR	GP_AL3_H19	GP_FRA_ANA	-1461.79	0	0.143036	0	0.0434337	0.0716158	0.643215	-1462.71	0	0.0924735	0.0715874	0.653585	0	0.0924735	183289	0.399938	ns	0.000147036	ns
GP_PYR_PYR	GP_AL3_H20	GP_FRA_ANA	-1461.34	0	0.145582	0	0.0447171	0.0716172	0.644355	-1462.24	0	0.0944681	0.0715992	0.653583	0	0.0944681	180506	0.405543	ns	0.000149097	ns
GP_PYR_PYR	GP_AL1_H19	GP_FRA_ANA	-1456.23	2.09692e-11	0.139337	0	0.0448793	0.0688948	0.630412	-1457.08	0	0.0917582	0.0688669	0.639362	0	0.0917582	16964	0.428185	ns	0.000157421	ns
GP_PYR_PYR	GP_AL1_H19	GP_ROS_HYB	-1423.31	9.57416e-12	0	0.00365884	4.33681e-14	0.0702429	0.818081	-1424.14	0.00157221	0	0.0708523	0.817573	0.00157221	0	16628	0.43544	ns	0.000160088	ns
GP_PYR_PYR	GP_AL1_H17	GP_AL2_H17	-1459.86	0.00283028	0	0.00753586	0.023127	0.0679482	0.81924	-1460.68	0.00534852	0.0117196	0.0673887	0.821235	0.00534852	0.0117196	164894	0.438468	ns	0.000161201	ns
GP_PYR_PYR	GP_AL2_H17	GP_AL4_H20	-1455.95	0.00751258	0.0153594	0.00285504	0	0.0678922	0.836475	-1456.77	0.00534732	0.00780826	0.0673548	0.838589	0.00534732	0.00780826	1645	0.439332	ns	0.000161519	ns
GP_PYR_PYR	GP_AL3_H13	GP_AL3_194	-1464.44	0.00898811	0.0211118	0.00278565	0	0.0692934	0.849704	-1465.26	0.0058129	0.0102157	0.0698809	0.854424	0.0058129	0.0102157	16264	0.443436	ns	0.000163028	ns
GP_PYR_PYR	GP_AL1_H19	GP_AL4_H20	-1428.19	1.372e-14	0	0.00290089	0.00781467	0.0677271	0.835903	-1428.97	0.00133108	0.00384808	0.0681336	0.836355	0.00133108	0.00384808	156462	0.457348	ns	0.000168143	ns
GP_PYR_PYR	GP_AL2_H19	GP_ROS_HYB	-1445.42	0	0.00442922	0.00805229	0.00390409	0.0712009	0.835695	-1446.19	0.00402682	0.00420773	0.0710976	0.834565	0.00402682	0.00420773	153053	0.465212	ns	0.000171034	ns
GP_PYR_PYR	GP_AL1_H17	GP_AL1_H19	-1419.53	0.0029021	0	0	0	0.0677499	0.820031	-1420.3	0.00133082	0	0.0681677	0.819886	0.00133082	0	152771	0.465868	ns	0.000171275	ns
GP_PYR_PYR	GP_AL4_H20	GP_ROS_HYB	-1453.75	0.00422331	0.00836051	0.00927966	0	0.0683455	0.818886	-1454.46	0.00672037	0.00417387	0.0683049	0.821798	0.00672037	0.00417387	141722	0.492329	ns	0.000181003	ns
GP_PYR_PYR	GP_AL1_H20	GP_ROS_HYB	-1453.74	0.00416128	0.00843793	0.009336	0	0.068382	0.817806	-1454.44	0.00671825	0.0042202	0.0683236	0.821545	0.00671825	0.0042202	140602	0.495092	ns	0.000182019	ns
GP_PYR_PYR	GP_AL1_H17	GP_AL1_194	-1419.8	0.00231589	0	0	0	0.068442	0.818931	-1420.48	0.00115831	0	0.0684925	0.818921	0.00115831	0	134847	0.509547	ns	0.000187333	ns
GP_PYR_PYR	GP_AL1_H13	GP_AL1_H17	-1419.77	3.71272e-11	0	0.00231607	0	0.0684436	0.819594	-1420.44	0.00116035	0	0.0684938	0.819608	0.00116035	0	134522	0.510374	ns	0.000187638	ns
GP_PYR_PYR	GP_AL1_H19	GP_AL2_194	-1409.85	0.00240516	0	0.00495237	0.0228377	0.052559	0.780176	-1410.51	0.00367931	0.0114493	0.0525237	0.783474	0.00367931	0.0114493	132024	0.516789	ns	0.000189996	ns
GP_PYR_PYR	GP_AL1_H20	GP_AL3_H13	-1458.09	0.00230968	0.00311939	0.00232642	0.0338275	0.0685227	0.831771	-1458.65	0.00231797	0.0184203	0.0685253	0.831793	0.00231797	0.0184203	111925	0.571424	ns	0.000210082	ns
GP_PYR_PYR	GP_AL3_194	GP_AL4_H20	-1477.34	0.00857222	0.0262024	0.00902259	0	0.0665004	0.83648	-1477.9	0.00851701	0.0141274	0.0665937	0.84048	0.00851701	0.0141274	110536	0.575406	ns	0.000211546	ns
GP_PYR_PYR	GP_AL1_194	GP_AL2_194	-1449.49	0.00289204	0	0.00494326	0.0228707	0.065167	0.820308	-1450.03	0.0040039	0.0115909	0.0648948	0.822752	0.0040039	0.0115909	107651	0.583766	ns	0.00021462	ns
GP_PYR_PYR	GP_AL1_H13	GP_AL2_194	-1449.46	0.00290537	0	0.00494307	0.022823	0.0651647	0.820531	-1450	0.00401277	0.0115665	0.0648951	0.82262	0.00401277	0.0115665	107329	0.584707	ns	0.000214966	ns
GP_PYR_PYR	GP_AL2_H17	GP_AL2_194	-1403.61	0.00751579	0	0.0024022	0	0.0554528	0.797262	-1404.14	0.0049396	0	0.0554732	0.797347	0.0049396	0	106082	0.588364	ns	0.00021631	ns
GP_PYR_PYR	GP_AL3_H13	GP_AL4_H20	-1453.34	0.00231231	0.0261295	0.00232473	0.00299616	0.0685065	0.832122	-1453.86	0.00231849	0.0145426	0.0685051	0.832157	0.00231849	0.0145426	104452	0.593177	ns	0.00021808	ns
GP_PYR_PYR	GP_AL1_H17	GP_AL3_194	-1480.79	0.00849699	0	0.00882524	0.0346528	0.0666366	0.819667	-1481.3	0.00844129	0.0182788	0.066642	0.823422	0.00844129	0.0182788	101864	0.600905	ns	0.000220921	ns
GP_PYR_PYR	GP_AL1_H20	GP_AL3_H17	-1455.69	0.002914	0.00404061	0.00247433	0.0345046	0.0678627	0.82186	-1456.19	0.00267814	0.0194427	0.0679239	0.819544	0.00267814	0.0194427	100797	0.604119	ns	0.000222103	ns
GP_PYR_PYR	GP_AL2_194	GP_AL3_H19	-1403.35	0.00246104	0	0.00245553	0.015215	0.0553925	0.797276	-1403.85	0.00245888	0.00763497	0.0554059	0.799648	0.00245888	0.00763497	0.997017	0.607436	ns	0.000223322	ns
GP_PYR_PYR	GP_AL2_194	GP_AL3_H20	-1403.31	0.00246097	0	0.00246989	0.0153868	0.0553962	0.796914	-1403.81	0.00246599	0.00772919	0.0554106	0.799046	0.00246599	0.00772919	0.993594	0.608476	ns	0.000223704	ns
GP_PYR_PYR	GP_AL3_H19	GP_ROS_HYB	-1427.91	0	0.00896015	0	0	0.0740114	0.833509	-1428.41	3.71272e-11	0.00452267	0.0740056	0.836317	3.71272e-11	0.00452267	0.984633	0.611209	ns	0.000224709	ns
GP_PYR_PYR	GP_AL3_194	GP_ROS_HYB	-1427.91	0	0.00896144	0	0	0.0740094	0.834497	-1428.41	0	0.00452394	0.0740078	0.836045	0	0.00452394	0.984171	0.61135	ns	0.000224761	ns
GP_PYR_PYR	GP_AL1_H17	GP_AL4_H20	-1441.43	0.00230902	0	0.00232689	0.014483	0.0685263	0.819528	-1441.92	0.00231795	0.00724642	0.0685274	0.821946	0.00231795	0.00724642	0.983099	0.611678	ns	0.000224882	ns
GP_PYR_PYR	GP_AL3_H17	GP_AL3_H20	-1384.33	0	0.00769495	0	0	0.0588885	0.798892	-1384.82	0	0.00384139	0.0588818	0.801811	0	0.00384139	0.979701	0.612718	ns	0.000225264	ns
GP_PYR_PYR	GP_AL3_H20	GP_ROS_HYB	-1427.91	0	0.00904004	0	0	0.0740166	0.833412	-1428.4	0	0.00457657	0.0740307	0.835948	0	0.00457657	0.979388	0.612814	ns	0.000225299	ns
GP_PYR_PYR	GP_AL3_H13	GP_AL3_H20	-1425.63	0	0.00790647	0	0	0.0711886	0.85064	-1426.12	8.35259e-11	0.0038931	0.0711775	0.854689	8.35259e-11	0.0038931	0.978947	0.612949	ns	0.000225349	ns
GP_PYR_PYR	GP_AL3_H13	GP_AL3_H19	-1425.64	3.71272e-11	0.00780379	0	0	0.0711677	0.85068	-1426.13	0	0.00384571	0.0711701	0.854609	0	0.00384571	0.977396	0.613425	ns	0.000225524	ns
GP_PYR_PYR	GP_AL3_H17	GP_AL3_H19	-1384.23	0	0.00759165	0	0	0.0587287	0.801413	-1384.72	3.18225e-11	0.00379344	0.058714	0.80472	3.18225e-11	0.00379344	0.976397	0.613731	ns	0.000225636	ns
GP_PYR_PYR	GP_AL1_H17	GP_AL2_H19	-1446.85	0.00231464	0	0.00232645	0.0218213	0.0685396	0.81885	-1447.33	0.00232019	0.0109288	0.0685179	0.822061	0.00232019	0.0109288	0.961381	0.618356	ns	0.000227337	ns
GP_PYR_PYR	GP_AL1_H17	GP_AL1_H20	-1435.54	0.0023224	0	0.00231245	0.00727307	0.0685472	0.819175	-1436.02	0.00231744	0.00364491	0.0685465	0.822528	0.00231744	0.00364491	0.959448	0.618954	ns	0.000227557	ns
GP_PYR_PYR	GP_AL2_H19	GP_AL3_H19	-1430	0	0	0	0.0152101	0.0711738	0.836536	-1430.47	0	0.00772482	0.0712138	0.837991	0	0.00772482	0.933858	0.626924	ns	0.000230487	ns
GP_PYR_PYR	GP_AL2_H19	GP_AL3_H20	-1429.98	0	0	0	0.015384	0.0711842	0.835952	-1430.44	1.30198e-11	0.00782043	0.0712188	0.837676	1.30198e-11	0.00782043	0.930758	0.627897	ns	0.000230844	ns
GP_PYR_PYR	GP_AL2_194	GP_AL4_H20	-1452.39	0.00489106	0.0151564	0.00584528	0	0.064507	0.837071	-1452.85	0.00532958	0.00771365	0.0646106	0.839579	0.00532958	0.00771365	0.921875	0.630692	ns	0.000231872	ns
GP_PYR_PYR	GP_AL1_H17	GP_AL2_194	-1456.32	0.00583874	0	0.00489834	0.0228179	0.0645425	0.820161	-1456.78	0.00533192	0.0115762	0.0646442	0.822519	0.00533192	0.0115762	0.912925	0.633521	ns	0.000232912	ns
GP_PYR_PYR	GP_AL3_H19	GP_AL3_194	-1417.74	2.20243e-10	0.012996	0.0106718	0	0.0587361	0.801147	-1418.18	0.00557443	0.00573562	0.0587228	0.80159	0.00557443	0.00573562	0.863279	0.649443	ns	0.000238766	ns
GP_PYR_PYR	GP_AL3_H20	GP_AL3_194	-1417.88	2.00067e-09	0.0131683	0.0106677	0	0.0587685	0.79861	-1418.3	0.00558969	0.00582227	0.0587633	0.798512	0.00558969	0.00582227	0.840063	0.657026	ns	0.000241554	ns
GP_PYR_PYR	GP_AL1_H20	GP_AL2_H17	-1463.83	0.00281356	0.0160721	0.00754967	0.0151169	0.0679873	0.813591	-1464.21	0.00534969	0.0156318	0.06743	0.81406	0.00534969	0.0156318	0.764106	0.682459	ns	0.000250904	ns
GP_PYR_PYR	GP_AL1_H17	GP_ROS_HYB	-1446.58	0.00418959	0	0.00931257	0	0.068364	0.818538	-1446.8	0.00671805	0	0.0683194	0.818082	0.00671805	0	0.437726	0.803432	ns	0.000295379	ns
GP_PYR_PYR	GP_AL2_194	GP_AL3_194	-1438.41	0.00628387	0.00156946	0.00975888	0.025497	0.0553812	0.797448	-1438.59	0.00787543	0.0139953	0.0553827	0.799613	0.00787543	0.0139953	0.345201	0.841474	ns	0.000309365	ns
GP_PYR_PYR	GP_AL1_H20	GP_AL3_H19	-1450.83	0.00291456	0.00736612	0.00246177	0.0234311	0.0678769	0.817866	-1450.99	0.00267167	0.0155028	0.0679391	0.816058	0.00267167	0.0155028	0.330706	0.847594	ns	0.000311615	ns
GP_PYR_PYR	GP_AL1_H20	GP_AL3_H20	-1450.77	0.00291324	0.00769163	0.0024779	0.0235191	0.0678848	0.817015	-1450.94	0.00267858	0.0156952	0.0679417	0.815917	0.00267858	0.0156952	0.325797	0.849678	ns	0.000312382	ns
GP_PYR_PYR	GP_AL2_H19	GP_AL3_194	-1468.68	6.80243e-09	0.00262781	0.0105845	0.0261995	0.0711753	0.836085	-1468.81	0.00571553	0.0144602	0.0699213	0.837823	0.00571553	0.0144602	0.257515	0.879187	ns	0.000323231	ns
GP_PYR_PYR	GP_AL1_H20	GP_AL3_194	-1484.42	0.00871096	0.0184181	0.00815898	0.0260333	0.066629	0.81606	-1484.44	0.00838534	0.0223614	0.0666943	0.816457	0.00838534	0.0223614	0.0419001	0.979268	ns	0.000360025	ns
GP_PYR_PYR	GP_AL1_H20	GP_AL2_194	-1460.31	0.00583659	0.0164044	0.00490193	0.0145547	0.0645657	0.815172	-1460.32	0.00533349	0.0154399	0.0646848	0.815501	0.00533349	0.0154399	0.0304612	0.984885	ns	0.00036209	ns
GP_PYR_PYR	GP_AL2_194	GP_ROS_HYB	-1440.26	0.00273232	0.00830948	0.00367185	0.000722249	0.0704119	0.835014	-1440.27	0.00313697	0.00449114	0.0705426	0.834595	0.00313697	0.00449114	0.0301818	0.985022	ns	0.00036214	ns
GP_PYR_PYR	GP_AL2_H19	GP_AL2_194	-1429.48	0.00290916	0	0.00245091	0	0.0678875	0.837349	-1429.49	0.00265981	0	0.0679511	0.837439	0.00265981	0	0.013751	0.993148	ns	0.000365128	ns
GP_PYR_PYR	GP_AL3_H13	GP_AL3_H17	-1432.45	0	0.00801475	0	0.00742368	0.0711509	0.857853	-1432.45	0	0.0077156	0.0711742	0.858071	0	0.0077156	0.00107502	0.999463	ns	0.00036745	ns
GP_PYR_PYR	GP_AL1_H20	GP_AL4_H20	-1447.78	0.00230375	0.0106713	0.00233228	0.0113172	0.0685229	0.825278	-1447.78	0.00231801	0.0109938	0.0685279	0.825727	0.00231801	0.0109938	0.000753263	0.999623	ns	0.000367508	ns
GP_PYR_PYR	GP_AL2_H19	GP_AL4_H20	-1447.79	0.00231729	0.0107255	0.00232417	0.0110911	0.0685036	0.825721	-1447.79	0.00232074	0.0109088	0.0685147	0.826037	0.00232074	0.0109088	0.000229852	0.999885	ns	0.000367605	ns
GP_PYR_PYR	GP_AL1_H20	GP_AL2_H19	-1452.84	0.00230926	0.0145171	0.00233129	0.0149633	0.0685245	0.825007	-1452.84	0.00232025	0.0147389	0.0685304	0.825466	0.00232025	0.0147389	0.000222244	0.999889	ns	0.000367606	ns
GP_PYR_PYR	GP_AL3_H19	GP_AL3_H20	-1377.22	0	0	0	0	0.0584997	0.798491	-1377.22	0	0	0.0585192	0.798109	0	0	0.867503	0.999996	ns	0.000367646	ns
GP_PYR_PYR	GP_AL1_H13	GP_AL1_H19	-1411.27	0	0	0	0	0.0684324	0.820041	-1411.27	0	0	0.0684257	0.819575	0	0	-0.771186	1	ns	0.000367647	ns
GP_PYR_PYR	GP_AL1_H13	GP_AL1_194	-1411.31	0	0	0	0	0.0684392	0.819858	-1411.31	0	0	0.0684392	0.819859	0	0	0.00388022	1	ns	0.000367647	ns
GP_PYR_PYR	GP_AL1_H19	GP_AL1_194	-1411.3	4.71558e-13	0	0	0	0.068427	0.820008	-1411.3	0	0	0.0684244	0.819616	0	0	-0.188899	1	ns	0.000367647	ns
